# Supplementary material for: The Drosophila connectome reveals axo-axonic synapses on descending neurons
Source: iScience. 2026 Apr 22;29(5):115624. doi: 10.1016/j.isci.2026.115624 (PMC13126034; doi:10.1016/j.isci.2026.115624)
Supplement: Table S1. Curated dataset where we manually investigated axo-axonic contacts from 1,000 pairs based on the presence of axonal blebs — The table lists the presynaptic and postsynaptic cell names, their IDs, and the type of connection. We also provide statistics of the collected data. [file mmc2.xlsx]

## Sheet: AN
Presynaptic	Postsynaptic	ID pre	ID post		Synapse type
'AN00A002'	'DNfl015'	10650	16562		Axo-axonic
'AN00A002'	'DNg15'	10650	10101		Axo-axonic
'AN00A002'	'DNg15'	10650	10121		Axo-axonic		Statistics
'AN00A002'	'DNp02'	10650	10157		Axo-axonic		747 AN--> DN pairs analyzed
'AN00A002'	'DNp02'	10650	10331		Axo-axonic		32 dendro-axonic
'AN00A006'	'DNp23'	11205	27125		Axo-axonic		15 making connections axo and dendro-axonic
'AN00A006'	'DNp42'	11205	11136		Axo-axonic		700 axo-axonic
'AN00A006'	'DNp42'	11205	11310		Axo-axonic
'AN00A006'	'DNp45'	11205	16842		Axo-axonic		93.7082
'AN00A006'	'DNp45'	11205	17575		Axo-axonic		2.00803
'AN00A006'	'DNxn103'	11205	12613		Axo-axonic		4.2838
'AN00A006'	'DNxn130'	11205	20188		Axo-axonic
'AN00A006'	'DNxn134'	11205	26767		Axo-axonic
'AN00A006'	'DNxn134'	11205	167413		Axo-axonic
'AN00A006'	'DNp44'	11335	17713		Axo-axonic
'AN00A006'	'DNp65'	11335	18814		Axo-axonic
'AN00A006'	'DNxl074'	11335	21565		Axo-axonic
'AN00A006'	'DNxl074'	11335	22459		Axo-axonic
'AN00A006'	'DNp13'	11451	10819		Axo-axonic	and dendro-axonic
'AN00A006'	'DNxn169'	11451	24186		Axo-axonic
'AN00A006'	'DNxn169'	11451	25239		Axo-axonic
'AN00A006'	'DNxn169'	12293	24186		Axo-axonic
'AN00A006'	'DNxn169'	12293	25239		Axo-axonic
'AN00A006'	'DNxn158'	13314	16333		Axo-axonic
'AN00A006'	'DNxn159'	13314	16264		Axo-axonic
'AN00A006'	'DNxn159'	13314	17366		Axo-axonic
'AN00A009'	'DNxl118'	13171	11859		Axo-axonic
'AN00A009'	'DNxl118'	13171	11887		Axo-axonic
'AN00A009'	'DNxl128'	13171	11051		Axo-axonic
'AN00A009'	'DNxl128'	13171	18265		Axo-axonic
'AN01A001'	'DNb05'	10761	10307		Axo-axonic
'AN01A014'	'DNfl023'	10647	27936		Axo-axonic
'AN01A014'	'DNfl028'	10647	26332		Axo-axonic
'AN01A014'	'DNxl126'	10647	11961		Axo-axonic
'AN01A014'	'DNfl015'	11597	16369		Axo-axonic
'AN01A014'	'DNfl022'	11597	30008		Axo-axonic
'AN01A014'	'DNfl023'	11597	27775		Axo-axonic
'AN01A014'	'DNfl028'	11597	26502		Axo-axonic
'AN01A014'	'DNg21'	11597	16571		Axo-axonic
'AN01A021'	'DNxl132'	12563	10868		Axo-axonic
'AN01A021'	'DNxl132'	12563	12594		Axo-axonic
'AN01A021'	'DNxn166'	12563	12206		Axo-axonic
'AN01A021'	'DNxl132'	13052	12594		Axo-axonic
'AN01B002'	'DNg85'	10862	26603		Axo-axonic
'AN01B002'	'DNxl132'	11197	10868		Axo-axonic
'AN01B002'	'DNxl132'	15533	12594		Axo-axonic
'AN01B004'	'DNg34'	12577	10210
'AN01B004'	'DNxl083'	12577	19660		Axo-axonic	and dendro-axonic
'AN01B004'	'DNxl094'	12577	16053		Axo-axonic	and dendro-axonic
'AN01B004'	'DNg34'	12600	10217
'AN01B004'	'DNg63'	12600	153153		Axo-axonic	and 1 dendro-axonic
'AN01B004'	'DNxl094'	12600	17358		Axo-axonic	and dendro-axonic
'AN01B004'	'DNd02'	12809	10194		Axo-axonic
'AN01B004'	'DNg34'	12809	10210		Axo-axonic
'AN01B004'	'DNg63'	12809	18092		Axo-axonic	and 1 dendro-axonic
'AN01B004'	'DNg67'	12866	39006		Axo-axonic
'AN01B004'	'DNxl063'	12866	33339		Axo-axonic
'AN01B004'	'DNxl066'	12866	29767		Axo-axonic
'AN01B004'	'DNxl094'	12866	16053		Axo-axonic
'AN01B004'	'DNxl094'	12866	17358		Axo-axonic
'AN01B004'	'DNxn103'	12866	12613		Axo-axonic
'AN01B004'	'DNd02'	12940	10526		Axo-axonic
'AN01B004'	'DNg63'	12940	153153		Axo-axonic
'AN01B004'	'DNxl110'	12940	12820		Axo-axonic
'AN01B004'	'DNxl066'	101563	38977		Axo-axonic
'AN01B004'	'DNxl094'	101563	16053		Axo-axonic
'AN01B005'	'DNp38'	12448	14018		Axo-axonic
'AN01B005'	'DNp38'	12448	14307		Axo-axonic
'AN01B005'	'DNp38'	12571	14018		Axo-axonic
'AN01B005'	'DNp38'	12571	14307		Axo-axonic
'AN01B005'	'DNp38'	12700	14018		Axo-axonic
'AN01B005'	'DNp38'	12700	14307		Axo-axonic
'AN01B005'	'DNp38'	13366	14018		Axo-axonic
'AN01B005'	'DNp38'	13366	14307		Axo-axonic
'AN01B005'	'DNfl026'	13758	27026		Axo-axonic
'AN01B005'	'DNp38'	13758	14018		Axo-axonic
'AN01B005'	'DNp38'	13758	14307		Axo-axonic
'AN01B005'	'DNfl026'	13783	27014		Axo-axonic
'AN01B005'	'DNp38'	13783	14018		Axo-axonic
'AN01B011'	'DNxl092'	15699	16541		Axo-axonic
'AN01B011'	'DNxl114'	156551	12466		Axo-axonic
'AN02A001'	'DNg105'	10098	10086		Axo-axonic
'AN02A001'	'DNg108'	10098	10058		Axo-axonic
'AN02A001'	'DNg74'	10098	10532		Axo-axonic
'AN02A001'	'DNg78'	10098	16813		Axo-axonic
'AN02A001'	'DNg93'	10098	10420		Axo-axonic
'AN02A001'	'DNnt009'	10098	38770		Axo-axonic
'AN02A001'	'DNnt016'	10098	20085		Axo-axonic
'AN02A001'	'DNnt016'	10098	20313		Axo-axonic
'AN02A001'	'DNp05'	10098	11588		Axo-axonic
'AN02A001'	'DNxl077'	10098	22586		Axo-axonic
'AN02A001'	'DNxl077'	10098	26296		Axo-axonic
'AN02A001'	'DNxn108'	10098	31778		Axo-axonic
'AN02A001'	'DNxn108'	10098	53581075416		Axo-axonic
'AN02A001'	'DNxn148'	10098	17717		Axo-axonic
'AN02A001'	'DNxn166'	10098	12206		Axo-axonic
'AN02A001'	'DNxn166'	10098	12733		Axo-axonic
'AN02A001'	'DNg105'	10137	10095		Axo-axonic
'AN02A001'	'DNg108'	10137	10240		Axo-axonic
'AN02A001'	'DNg74'	10137	10103		Axo-axonic
'AN02A001'	'DNg74'	10137	10466		Axo-axonic
'AN02A001'	'DNg93'	10137	10399		Axo-axonic
'AN02A001'	'DNnt016'	10137	20085		Axo-axonic
'AN02A001'	'DNnt016'	10137	20313		Axo-axonic
'AN02A001'	'DNnt020'	10137	15226		Axo-axonic
'AN02A001'	'DNp05'	10137	11588		Axo-axonic
'AN02A001'	'DNp12'	10137	11413		Axo-axonic
'AN02A001'	'DNp38'	10137	14307		Axo-axonic
'AN02A001'	'DNp73'	10137	10717		Axo-axonic
'AN02A001'	'DNut049'	10137	22625		Axo-axonic
'AN02A001'	'DNut049'	10137	23381		Axo-axonic
'AN02A001'	'DNxl077'	10137	20978		Axo-axonic
'AN02A001'	'DNxl077'	10137	21696		Axo-axonic
'AN02A001'	'DNxn108'	10137	30754		Axo-axonic
'AN02A001'	'DNxn139'	10137	31813		Axo-axonic
'AN02A001'	'DNxn139'	10137	166645		Axo-axonic
'AN02A001'	'DNxn148'	10137	19952		Axo-axonic
'AN02A001'	'DNxn166'	10137	12733		Axo-axonic
'AN02A002'	'DNg35'	10180	10476		Axo-axonic
'AN02A002'	'DNg60'	10180	27993		Axo-axonic
'AN02A002'	'DNg60'	10180	31265		Axo-axonic
'AN02A002'	'DNg74'	10180	10107		Axo-axonic
'AN02A002'	'DNg74'	10180	10532		Axo-axonic
'AN02A002'	'DNg78'	10180	16813		Axo-axonic
'AN02A002'	'DNg78'	10180	18207		Axo-axonic
'AN02A002'	'DNnt013'	10180	33755		Axo-axonic
'AN02A002'	'DNp05'	10180	11974		Axo-axonic
'AN02A002'	'DNp12'	10180	11413		Axo-axonic
'AN02A002'	'DNp12'	10180	11437		Axo-axonic
'AN02A002'	'DNp13'	10180	10819		Axo-axonic
'AN02A002'	'DNp13'	10180	10962		Axo-axonic
'AN02A002'	'DNxl022'	10180	13466		Axo-axonic
'AN02A002'	'DNxl077'	10180	26296		Axo-axonic
'AN02A002'	'DNxl079'	10180	23585		Axo-axonic
'AN02A002'	'DNxl080'	10180	10097		Axo-axonic
'AN02A002'	'DNxl103'	10180	13257		Axo-axonic
'AN02A002'	'DNxn108'	10180	30754		Axo-axonic
'AN02A002'	'DNxn108'	10180	31778		Axo-axonic
'AN02A002'	'DNxn108'	10180	38393		Axo-axonic
'AN02A002'	'DNxn108'	10180	53581075416		Axo-axonic
'AN02A002'	'DNxn148'	10180	17717		Axo-axonic
'AN02A002'	'DNxn148'	10180	19952		Axo-axonic
'AN02A002'	'DNxn166'	10180	12206		Axo-axonic
'AN02A002'	'DNxn169'	10180	24186		Axo-axonic
'AN02A002'	'DNxn169'	10180	25239		Axo-axonic
'AN02A002'	'DNg105'	10512	10095		Axo-axonic
'AN02A002'	'DNg16'	10512	10255		Axo-axonic
'AN02A002'	'DNg35'	10512	10465		Axo-axonic
'AN02A002'	'DNg60'	10512	31265		Axo-axonic
'AN02A002'	'DNg74'	10512	10103		Axo-axonic
'AN02A002'	'DNg74'	10512	10466		Axo-axonic
'AN02A002'	'DNg78'	10512	16813		Axo-axonic
'AN02A002'	'DNg78'	10512	18207		Axo-axonic
'AN02A002'	'DNnt013'	10512	33755		Axo-axonic
'AN02A002'	'DNp05'	10512	11974		Axo-axonic
'AN02A002'	'DNp12'	10512	11413		Axo-axonic
'AN02A002'	'DNp13'	10512	10819		Axo-axonic
'AN02A002'	'DNp13'	10512	10962		Axo-axonic
'AN02A002'	'DNxl022'	10512	13466		Axo-axonic
'AN02A002'	'DNxl056'	10512	16911		Axo-axonic
'AN02A002'	'DNxl056'	10512	17751		Axo-axonic
'AN02A002'	'DNxl077'	10512	20978		Axo-axonic
'AN02A002'	'DNxl077'	10512	21696		Axo-axonic
'AN02A002'	'DNxl079'	10512	20678		Axo-axonic
'AN02A002'	'DNxl123'	10512	11731		Axo-axonic
'AN02A002'	'DNxl124'	10512	11616		Axo-axonic
'AN02A002'	'DNxn134'	10512	26767		Axo-axonic
'AN02A002'	'DNxn134'	10512	167413		Axo-axonic
'AN02A002'	'DNxn148'	10512	19952		Axo-axonic
'AN02A002'	'DNxn165'	10512	12902		Axo-axonic
'AN02A002'	'DNxn166'	10512	12206		Axo-axonic
'AN02A002'	'DNxn166'	10512	12733		Axo-axonic
'AN02A002'	'DNxn169'	10512	24186		Axo-axonic
'AN02A002'	'DNxn169'	10512	25239		Axo-axonic
'AN02A016'	'DNg77'	13761	37405		Axo-axonic
'AN02A016'	'DNp45'	13761	17575
'AN02A016'	'DNxn141'	13761	15604
'AN02A016'	'DNxn141'	13761	16722
'AN02A016'	'DNit012'	14678	44201		Axo-axonic
'AN02A016'	'DNxn141'	14678	16722		Axo-axonic
'AN02A022'	'DNut046'	15341	31396		Dendro-axonic
'AN02A022'	'DNht001'	100663	104831		Axo-axonic
'AN02A022'	'DNht001'	100663	166522		Axo-axonic
'AN02A022'	'DNut046'	100663	24703		Axo-axonic
'AN03A002'	'DNxl116'	10604	12455
'AN03A002'	'DNnt016'	11069	20085		Axo-axonic
'AN03B011'	'DNd03'	10452	10491
'AN03B011'	'DNp05'	10452	11588
'AN03B011'	'DNp10'	10452	10732
'AN03B011'	'DNxn153'	10452	20104
'AN03B011'	'DNd03'	10470	10410
'AN03B011'	'DNp10'	10470	10732
'AN03B011'	'DNp10'	10470	10835
'AN03B011'	'DNxn134'	10470	167413		Axo-axonic
'AN03B011'	'DNxn153'	10470	19189
'AN03B011'	'DNp10'	10550	10732
'AN03B011'	'DNp10'	10550	10835
'AN03B011'	'DNp47'	10550	13226
'AN03B011'	'DNxn101'	10550	15838		Axo-axonic
'AN03B011'	'DNd03'	10610	10491
'AN03B011'	'DNp10'	10610	10732
'AN03B011'	'DNp10'	10610	10835
'AN03B011'	'DNxn101'	10610	16197		Axo-axonic
'AN03B039'	'DNp19'	15697	11684
'AN03B039'	'DNp19'	15697	11718
'AN03B039'	'DNxn123'	15697	12170
'AN03B039'	'DNxn176'	15697	11573
'AN03B039'	'DNp19'	16025	11684
'AN03B039'	'DNp19'	16025	11718
'AN03B039'	'DNp28'	16025	13085
'AN03B039'	'DNxn123'	16025	12155
'AN03B039'	'DNxn176'	16025	12012
'AN03B050'	'DNa09'	16538	12259
'AN03B094'	'DNfl021'	15044	31381		Axo-axonic
'AN03B094'	'DNxl067'	15044	28263
'AN03B094'	'DNxl067'	15044	29312
'AN03B094'	'DNxl122'	15044	11541
'AN03B094'	'DNxn143'	15044	27516		Axo-axonic
'AN03B094'	'DNa13'	16649	11164		Axo-axonic	and 2 dendro-axonic
'AN03B094'	'DNfl021'	16649	31787		Axo-axonic	and 1 dendro-axonic
'AN03B094'	'DNg35'	16649	10465		Axo-axonic
'AN03B094'	'DNxl067'	16649	30242
'AN03B094'	'DNxl122'	16649	11772
'AN03B094'	'DNxn143'	16649	26713		Axo-axonic
'AN03B095'	'DNnt008'	17857	27396
'AN03B095'	'DNnt008'	17857	33570
'AN03B095'	'DNnt008'	17857	37030
'AN03B095'	'DNnt008'	18874	26720
'AN03B095'	'DNnt008'	18874	32534
'AN04A001'	'DNp07'	10516	11228
'AN04A001'	'DNxn156'	10823	17004
'AN04A001'	'DNxn156'	10823	19367
'AN04A001'	'DNxn156'	10925	19367
'AN04A001'	'DNxn162'	11260	13113
'AN04A001'	'DNp07'	12834	11228
'AN04A001'	'DNxn156'	12834	17004		Axo-axonic
'AN04B001'	'DNfl026'	10179	27026		Axo-axonic
'AN04B001'	'DNxl014'	10179	10562
'AN04B001'	'DNd02'	10211	10194
'AN04B001'	'DNxl085'	10314	18252
'AN04B003'	'DNg34'	10394	10217
'AN04B003'	'DNp39'	10394	21916		Axo-axonic	and 1 dendro-axonic
'AN04B003'	'DNg34'	11208	10210
'AN04B003'	'DNp39'	11208	20252		Axo-axonic	and 1 dendro-axonic
'AN04B003'	'DNxl110'	11208	12791
'AN04B003'	'DNg34'	11997	10217
'AN04B003'	'DNp39'	11997	21916		Axo-axonic
'AN04B003'	'DNp39'	13043	20252		Axo-axonic
'AN04B003'	'DNxl110'	13436	12791		Dendro-axonic
'AN04B023'	'DNxn162'	14013	11697
'AN05B004'	'DNfl013'	10327	33987
'AN05B004'	'DNfl013'	10327	41739
'AN05B004'	'DNp14'	10327	13012
'AN05B004'	'DNxn180'	10327	21750
'AN05B004'	'DNfl013'	11670	33987
'AN05B004'	'DNfl013'	11670	41739
'AN05B004'	'DNg80'	11670	12029
'AN05B005'	'DNg48'	10142	15280
'AN05B005'	'DNp34'	10142	11894
'AN05B005'	'DNp34'	10142	11931
'AN05B005'	'DNxn185'	10142	15327
'AN05B005'	'DNxn103'	10159	12613
'AN05B005'	'DNxn185'	10159	15327
'AN05B006'	'DNg15'	10221	10101		Axo-axonic
'AN05B006'	'DNg40'	10221	21909		Axo-axonic
'AN05B006'	'DNg40'	10221	23609		Axo-axonic
'AN05B006'	'DNlt011'	10221	21069		Axo-axonic
'AN05B006'	'DNlt011'	10221	190167		Axo-axonic
'AN05B006'	'DNp01'	10221	10002		Axo-axonic
'AN05B006'	'DNp06'	10221	10634		Axo-axonic
'AN05B006'	'DNp103'	10221	12855		Axo-axonic
'AN05B006'	'DNp103'	10221	13089		Axo-axonic
'AN05B006'	'DNp49'	10221	11160		Axo-axonic
'AN05B006'	'DNp49'	10221	11268		Axo-axonic
'AN05B006'	'DNp69'	10221	11579		Axo-axonic
'AN05B006'	'DNp70'	10221	16522		Axo-axonic
'AN05B006'	'DNp70'	10221	17244		Axo-axonic
'AN05B006'	'DNxn154'	10221	18135		Axo-axonic
'AN05B006'	'DNxn155'	10221	17526		Axo-axonic
'AN05B006'	'DNxn155'	10221	18041		Axo-axonic
'AN05B006'	'DNxn164'	10221	13184		Axo-axonic
'AN05B006'	'DNxn164'	10221	13291		Axo-axonic
'AN05B006'	'DNxn168'	10221	11298		Axo-axonic
'AN05B006'	'DNxn185'	10221	15327		Axo-axonic
'AN05B006'	'DNxn185'	10221	15613		Axo-axonic
'AN05B006'	'DNg15'	10241	10101		Axo-axonic
'AN05B006'	'DNg15'	10241	10121		Axo-axonic
'AN05B006'	'DNg40'	10241	21909		Axo-axonic
'AN05B006'	'DNg40'	10241	23609		Axo-axonic
'AN05B006'	'DNlt011'	10241	21069		Axo-axonic
'AN05B006'	'DNlt011'	10241	190167		Axo-axonic
'AN05B006'	'DNp01'	10241	10000		Axo-axonic
'AN05B006'	'DNp01'	10241	10002		Axo-axonic
'AN05B006'	'DNp06'	10241	10634		Axo-axonic
'AN05B006'	'DNp06'	10241	11221		Axo-axonic
'AN05B006'	'DNp103'	10241	12855		Axo-axonic
'AN05B006'	'DNp103'	10241	13089		Axo-axonic
'AN05B006'	'DNp49'	10241	11160		Axo-axonic
'AN05B006'	'DNp49'	10241	11268		Axo-axonic
'AN05B006'	'DNp70'	10241	16522		Axo-axonic
'AN05B006'	'DNp70'	10241	17244		Axo-axonic
'AN05B006'	'DNxn103'	10241	13548		Axo-axonic
'AN05B006'	'DNxn155'	10241	18041		Axo-axonic
'AN05B006'	'DNxn164'	10241	13184		Axo-axonic
'AN05B006'	'DNxn164'	10241	13291		Axo-axonic
'AN05B006'	'DNxn168'	10241	11298		Axo-axonic
'AN05B006'	'DNxn185'	10241	15327		Axo-axonic
'AN05B006'	'DNxn185'	10241	15613		Axo-axonic
'AN05B006'	'DNg15'	10603	10101		Axo-axonic
'AN05B006'	'DNg15'	10603	10121		Axo-axonic
'AN05B006'	'DNp01'	10603	10000		Axo-axonic
'AN05B006'	'DNp01'	10603	10002		Axo-axonic
'AN05B006'	'DNp02'	10603	10157		Axo-axonic
'AN05B006'	'DNp02'	10603	10331		Axo-axonic
'AN05B006'	'DNp06'	10603	10634		Axo-axonic
'AN05B006'	'DNp103'	10603	12855		Axo-axonic
'AN05B006'	'DNp103'	10603	13089		Axo-axonic
'AN05B006'	'DNp11'	10603	10113		Axo-axonic
'AN05B006'	'DNp70'	10603	16522		Axo-axonic
'AN05B006'	'DNp70'	10603	17244		Axo-axonic
'AN05B006'	'DNxn129'	10603	26846		Axo-axonic
'AN05B006'	'DNxn129'	10603	27359		Axo-axonic
'AN05B006'	'DNxn151'	10603	13348		Axo-axonic
'AN05B006'	'DNxn154'	10603	153988		Axo-axonic
'AN05B006'	'DNxn155'	10603	17526		Axo-axonic
'AN05B006'	'DNxn155'	10603	18041		Axo-axonic
'AN05B006'	'DNxn157'	10603	17798		Axo-axonic
'AN05B006'	'DNxn164'	10603	13184		Axo-axonic
'AN05B006'	'DNxn185'	10603	15327		Axo-axonic
'AN05B006'	'DNxn185'	10603	15613		Axo-axonic
'AN05B006'	'DNp01'	10758	10000		Axo-axonic
'AN05B006'	'DNp01'	10758	10002		Axo-axonic
'AN05B006'	'DNp02'	10758	10157		Axo-axonic
'AN05B006'	'DNp02'	10758	10331		Axo-axonic
'AN05B006'	'DNp06'	10758	10634		Axo-axonic
'AN05B006'	'DNp11'	10758	10113		Axo-axonic
'AN05B006'	'DNp70'	10758	16522		Axo-axonic
'AN05B006'	'DNp70'	10758	17244		Axo-axonic
'AN05B006'	'DNxn129'	10758	27359		Axo-axonic
'AN05B006'	'DNxn154'	10758	18135		Axo-axonic
'AN05B006'	'DNxn154'	10758	153988		Axo-axonic
'AN05B006'	'DNxn155'	10758	17526		Axo-axonic
'AN05B006'	'DNxn155'	10758	18041		Axo-axonic
'AN05B006'	'DNxn157'	10758	16822		Axo-axonic
'AN05B006'	'DNxn157'	10758	17798		Axo-axonic
'AN05B006'	'DNxn164'	10758	13184		Axo-axonic
'AN05B006'	'DNxn185'	10758	15327		Axo-axonic
'AN05B006'	'DNxn185'	10758	15613		Axo-axonic
'AN05B007'	'DNa01'	10381	10751		Axo-axonic
'AN05B007'	'DNa11'	10381	18107		Axo-axonic
'AN05B007'	'DNfl041'	10381	16817		Axo-axonic
'AN05B007'	'DNg100'	10381	10339		Axo-axonic
'AN05B007'	'DNg17'	10381	15249		Axo-axonic
'AN05B007'	'DNg62'	10381	24753		Axo-axonic
'AN05B007'	'DNg62'	10381	152849		Axo-axonic
'AN05B007'	'DNp34'	10381	11894		Axo-axonic
'AN05B007'	'DNp34'	10381	11931		Axo-axonic
'AN05B007'	'DNp71'	10381	15841		Axo-axonic
'AN05B007'	'DNp71'	10381	16326		Axo-axonic
'AN05B007'	'DNxl122'	10381	11772		Axo-axonic
'AN05B007'	'DNa01'	10419	10760		Axo-axonic
'AN05B007'	'DNa11'	10419	17155		Axo-axonic
'AN05B007'	'DNfl031'	10419	22072		Axo-axonic
'AN05B007'	'DNfl041'	10419	17830		Axo-axonic
'AN05B007'	'DNg100'	10419	10093		Axo-axonic
'AN05B007'	'DNg62'	10419	24753		Axo-axonic
'AN05B007'	'DNp34'	10419	11931		Axo-axonic
'AN05B007'	'DNp71'	10419	15841		Axo-axonic
'AN05B007'	'DNp71'	10419	16326		Axo-axonic
'AN05B009'	'DNd03'	10266	10491		Axo-axonic
'AN05B009'	'DNxl114'	10266	12466		Axo-axonic
'AN05B009'	'DNxl114'	10266	12882		Axo-axonic
'AN05B009'	'DNxl132'	10266	12594		Axo-axonic
'AN05B009'	'DNxn185'	10266	15327		Axo-axonic
'AN05B009'	'DNd02'	10874	10194		Axo-axonic
'AN05B009'	'DNd03'	10874	10410		Axo-axonic
'AN05B009'	'DNxl114'	10874	12466		Axo-axonic
'AN05B009'	'DNxl114'	10874	12882		Axo-axonic
'AN05B009'	'DNxl132'	10874	10868		Axo-axonic
'AN05B009'	'DNxn185'	10874	15613		Axo-axonic
'AN05B009'	'DNfl033'	11360	21320		Axo-axonic
'AN05B009'	'DNxl126'	11360	11961		Axo-axonic
'AN05B009'	'DNxl132'	11360	10868		Axo-axonic
'AN05B009'	'DNxl126'	11387	11254		Axo-axonic
'AN05B009'	'DNxl132'	11387	12594		Axo-axonic
'AN05B009'	'DNxn166'	11387	12733		Axo-axonic
'AN05B010'	'DNg15'	10174	10101		Axo-axonic
'AN05B010'	'DNg15'	10174	10121		Axo-axonic
'AN05B010'	'DNg85'	10174	26448		Axo-axonic
'AN05B010'	'DNxl128'	10174	11051		Axo-axonic
'AN05B010'	'DNxl128'	10174	18265		Axo-axonic
'AN05B010'	'DNxn165'	10174	12902		Axo-axonic
'AN05B010'	'DNxn165'	10174	15839		Axo-axonic
'AN05B010'	'DNg15'	10591	10101		Axo-axonic
'AN05B010'	'DNg15'	10591	10121		Axo-axonic
'AN05B010'	'DNg85'	10591	26448		Axo-axonic
'AN05B010'	'DNg85'	10591	26603		Axo-axonic
'AN05B010'	'DNxl128'	10591	11051		Axo-axonic
'AN05B010'	'DNxl128'	10591	18265		Axo-axonic
'AN05B010'	'DNxn165'	10591	12902		Axo-axonic
'AN05B010'	'DNxn165'	10591	15839		Axo-axonic
'AN05B015'	'DNxl132'	11835	10868
'AN05B015'	'DNxl132'	11835	12594
'AN05B015'	'DNxn166'	11835	12206
'AN05B015'	'DNxn166'	11835	12733
'AN05B015'	'DNxl132'	12226	10868		Axo-axonic
'AN05B015'	'DNxl132'	12226	12594		Axo-axonic
'AN05B015'	'DNxn166'	12226	12206		Axo-axonic
'AN05B015'	'DNxn166'	12226	12733
'AN05B023'	'DNxl063'	11592	151729
'AN05B023'	'DNxl132'	11592	10868
'AN05B023'	'DNxl128'	11960	18265
'AN05B023'	'DNd02'	12652	10194		Axo-axonic
'AN05B023'	'DNd02'	12652	10526		Axo-axonic
'AN05B023'	'DNd03'	12652	10410		Axo-axonic
'AN05B023'	'DNxl063'	12652	33339		Axo-axonic
'AN05B023'	'DNxl066'	12652	29767		Axo-axonic
'AN05B023'	'DNxl066'	12652	38977		Axo-axonic
'AN05B023'	'DNd02'	12714	10526		Axo-axonic
'AN05B023'	'DNg104'	12714	15950		Axo-axonic
'AN05B023'	'DNxl063'	12714	33339		Axo-axonic
'AN05B023'	'DNxl063'	12714	151729		Axo-axonic
'AN05B023'	'DNxl066'	12714	29767		Axo-axonic
'AN05B023'	'DNxl066'	12714	38977		Axo-axonic
'AN05B023'	'DNxl088'	12714	17268		Axo-axonic
'AN05B023'	'DNxn178'	12714	14350		Axo-axonic
'AN05B023'	'DNd02'	13441	10194		Axo-axonic
'AN05B023'	'DNd02'	13441	10526		Axo-axonic
'AN05B023'	'DNd03'	13441	10410		Axo-axonic
'AN05B023'	'DNd03'	13441	10491		Axo-axonic
'AN05B023'	'DNxl063'	17603	33339		Axo-axonic
'AN05B023'	'DNxl063'	17603	151729		Axo-axonic
'AN05B023'	'DNxl066'	17603	29767		Axo-axonic
'AN05B023'	'DNxl066'	17603	38977		Axo-axonic
'AN05B023'	'DNxl088'	17603	23955		Axo-axonic
'AN05B023'	'DNxl066'	22016	29767		Axo-axonic
'AN05B023'	'DNxl115'	22016	12451		Axo-axonic
'AN05B023'	'DNxl132'	22016	12594		Axo-axonic
'AN05B024'	'DNg104'	12139	15950		Axo-axonic
'AN05B025'	'DNxl083'	12414	19660		Axo-axonic
'AN05B025'	'DNxl088'	12414	17268		Axo-axonic
'AN05B025'	'DNxl088'	12414	23955		Axo-axonic
'AN05B025'	'DNg30'	12433	13481		Axo-axonic
'AN05B025'	'DNg67'	12433	39006		Axo-axonic
'AN05B025'	'DNxl066'	12433	29767		Axo-axonic
'AN05B025'	'DNxl083'	12433	19462		Axo-axonic
'AN05B025'	'DNxl088'	12433	17268		Axo-axonic
'AN05B025'	'DNxl088'	12433	23955		Axo-axonic
'AN05B025'	'DNxn178'	12433	17061		Axo-axonic
'AN05B026'	'DNg104'	11520	15950		Axo-axonic
'AN05B026'	'DNxl088'	11520	17268		Axo-axonic
'AN05B026'	'DNxl088'	11520	23955		Axo-axonic
'AN05B026'	'DNg104'	12488	16553		Axo-axonic
'AN05B026'	'DNxl088'	12488	17268		Axo-axonic
'AN05B026'	'DNxl088'	12488	23955		Axo-axonic
'AN05B027'	'DNxl132'	12581	10868		Axo-axonic
'AN05B044'	'DNfl026'	17183	27014		Axo-axonic
'AN05B044'	'DNfl037'	17183	19864		Axo-axonic
'AN05B045'	'DNxn166'	15165	12206		Axo-axonic
'AN05B045'	'DNxn166'	15165	12733		Axo-axonic
'AN05B045'	'DNxn166'	17609	12206
'AN05B045'	'DNxn166'	17609	12733
'AN05B049'	'DNxl132'	15239	12594		Axo-axonic
'AN05B049'	'DNxn166'	15239	12733		Axo-axonic
'AN05B049'	'DNxl132'	15423	10868		Axo-axonic
'AN05B049'	'DNxn166'	15423	12206		Axo-axonic
'AN05B049'	'DNxl132'	15563	10868		Axo-axonic
'AN05B049'	'DNxn166'	15563	12206		Axo-axonic
'AN05B049'	'DNxl132'	16216	10868		Axo-axonic
'AN05B049'	'DNxn166'	16216	12206		Axo-axonic
'AN05B049'	'DNxl132'	17365	12594		Axo-axonic
'AN05B049'	'DNxn166'	17365	12733		Axo-axonic
'AN05B049'	'DNxl132'	18311	12594		Axo-axonic
'AN05B049'	'DNxn166'	18311	12206		Axo-axonic
'AN05B049'	'DNxn166'	18311	12733		Axo-axonic
'AN05B052'	'DNxl132'	16579	12594		Axo-axonic
'AN05B052'	'DNxl132'	16857	10868		Axo-axonic
'AN05B052'	'DNxn166'	16857	12206		Axo-axonic
'AN05B052'	'DNxl132'	17001	10868		Axo-axonic
'AN05B053'	'DNxn166'	16026	12733		Axo-axonic
'AN05B053'	'DNxn166'	19868	12206		Axo-axonic
'AN05B053'	'DNxn166'	19868	12733		Axo-axonic
'AN05B053'	'DNxl132'	20255	10868		Axo-axonic
'AN05B053'	'DNxn166'	20255	12206		Axo-axonic
'AN05B053'	'DNxn166'	20255	12733		Axo-axonic
'AN05B054'	'DNxl132'	18009	10868
'AN05B056'	'DNxn166'	17360	12733
'AN05B056'	'DNxn166'	17431	12206
'AN05B063'	'DNxl132'	14533	12594
'AN05B063'	'DNxn166'	14533	12733
'AN05B063'	'DNxn184'	14533	16582
'AN05B063'	'DNxl132'	17471	10868
'AN05B063'	'DNxn166'	17471	12206
'AN05B063'	'DNg83'	20699	154601
'AN05B063'	'DNxl132'	20699	10868
'AN05B063'	'DNxn166'	20699	12206
'AN05B063'	'DNxn166'	23105	12206
'AN05B063'	'DNxn166'	23105	12733
'AN05B068'	'DNxn166'	14114	12206
'AN05B068'	'DNxn166'	22092	12206
'AN05B068'	'DNxl132'	23287	12594
'AN05B068'	'DNxn166'	23591	12206
'AN05B068'	'DNxn166'	23591	12733
'AN05B068'	'DNxn166'	24033	12733
'AN05B069'	'DNxl132'	20112	10868
'AN05B069'	'DNxl132'	20112	12594
'AN05B069'	'DNxn166'	20112	12206
'AN05B069'	'DNxn166'	20112	12733
'AN05B069'	'DNxl132'	20626	12594
'AN05B069'	'DNxn166'	20626	12206
'AN05B069'	'DNxn166'	20626	12733
'AN05B069'	'DNxl132'	21269	10868
'AN05B069'	'DNxn166'	21269	12206
'AN05B069'	'DNxn166'	21269	12733
'AN05B069'	'DNxn166'	22258	12206
'AN05B069'	'DNxn166'	22258	12733
'AN05B071'	'DNxl132'	22814	10868
'AN05B071'	'DNxn166'	22814	12206
'AN05B076'	'DNg67'	20447	39006
'AN05B076'	'DNxl088'	20447	23955
'AN05B076'	'DNg67'	20876	37992
'AN05B078'	'DNxl115'	19560	12451
'AN05B078'	'DNxl115'	19720	12619
'AN05B078'	'DNxl115'	21502	12451
'AN05B078'	'DNxl115'	21558	12619
'AN05B094'	'DNg22'	11533	14244		Axo-axonic
'AN05B094'	'DNg22'	11533	14814		Axo-axonic
'AN05B094'	'DNg30'	11533	13481		Axo-axonic
'AN05B094'	'DNp38'	11533	14018		Axo-axonic
'AN05B094'	'DNp38'	11533	14307		Axo-axonic
'AN05B094'	'DNxn131'	11533	18046		Axo-axonic
'AN05B094'	'DNg22'	12393	14244		Axo-axonic
'AN05B094'	'DNg22'	12393	14814		Axo-axonic
'AN05B094'	'DNp38'	12393	14018		Axo-axonic
'AN05B094'	'DNp38'	12393	14307		Axo-axonic
'AN05B096'	'DNg22'	10585	14244
'AN05B096'	'DNd03'	10727	10410		Axo-axonic
'AN05B096'	'DNg22'	10727	14244		Axo-axonic
'AN05B096'	'DNg22'	10727	14814		Axo-axonic
'AN05B096'	'DNxn184'	10727	16099		Axo-axonic
'AN05B096'	'DNg21'	11358	16571		Axo-axonic
'AN05B096'	'DNg22'	11358	14244		Axo-axonic
'AN05B096'	'DNg98'	11358	10336		Axo-axonic
'AN05B096'	'DNg22'	11470	14244		Axo-axonic
'AN05B096'	'DNg22'	11470	14814		Axo-axonic
'AN05B096'	'DNxn184'	11470	16582		Axo-axonic
'AN05B097'	'DNxn162'	10959	11697
'AN05B097'	'DNxn162'	10959	13113
'AN05B097'	'DNxn162'	11044	11697
'AN05B097'	'DNxn162'	11044	13113
'AN05B097'	'DNg30'	11789	13326
'AN05B097'	'DNg80'	11789	176812
'AN05B097'	'DNg98'	11789	11959
'AN05B097'	'DNit004'	11789	50464		Axo-axonic
'AN05B097'	'DNp24'	11789	19414		Axo-axonic
'AN05B097'	'DNp24'	11789	19452		Axo-axonic
'AN05B097'	'DNp65'	11789	18814
'AN05B097'	'DNp65'	11789	20432		Axo-axonic
'AN05B097'	'DNxn103'	11789	13548
'AN05B097'	'DNxn180'	11789	11839
'AN05B097'	'DNg30'	11895	13326
'AN05B097'	'DNg80'	11895	12029
'AN05B097'	'DNit004'	11895	50464		Axo-axonic
'AN05B097'	'DNp24'	11895	19414		Axo-axonic
'AN05B097'	'DNp24'	11895	19452		Axo-axonic
'AN05B097'	'DNp65'	11895	18814
'AN05B097'	'DNp65'	11895	20432
'AN05B097'	'DNxn103'	11895	12613
'AN05B098'	'DNg68'	11816	13553
'AN05B098'	'DNg68'	11816	13704
'AN05B098'	'DNg98'	11816	10336
'AN05B098'	'DNg98'	11816	11959
'AN05B098'	'DNxn180'	11816	11839
'AN05B098'	'DNg68'	28731	13553		Axo-axonic
'AN05B098'	'DNg68'	28731	13704		Axo-axonic
'AN05B098'	'DNg98'	28731	10336		Axo-axonic
'AN05B098'	'DNg98'	28731	11959		Axo-axonic
'AN05B099'	'DNg104'	11807	15950		Dendro-axonic
'AN05B099'	'DNg104'	11807	16553		Dendro-axonic
'AN05B099'	'DNxl114'	11807	12466		Dendro-axonic
'AN05B099'	'DNxn165'	11807	15839		Dendro-axonic
'AN05B099'	'DNg104'	12063	15950		Dendro-axonic
'AN05B099'	'DNxl115'	12985	12451		Dendro-axonic
'AN05B099'	'DNxl128'	12985	11051		Dendro-axonic
'AN05B099'	'DNxl128'	12985	18265		Dendro-axonic
'AN05B099'	'DNxn165'	12985	12902		Dendro-axonic
'AN05B099'	'DNxl115'	13074	12619		Dendro-axonic
'AN05B099'	'DNxl128'	13074	18265		Dendro-axonic
'AN05B099'	'DNxn165'	13074	15839		Dendro-axonic
'AN05B099'	'DNxl115'	13160	12619		Dendro-axonic
'AN05B099'	'DNxl128'	13160	18265		Dendro-axonic
'AN05B099'	'DNxn165'	13160	15839		Dendro-axonic
'AN05B099'	'DNxl115'	13389	12451		Dendro-axonic
'AN05B099'	'DNxl128'	13389	11051		Dendro-axonic
'AN05B099'	'DNxl128'	13389	18265		Dendro-axonic
'AN05B099'	'DNxn165'	13389	12902		Dendro-axonic
'AN05B100'	'DNd02'	11844	10194
'AN05B100'	'DNxl088'	11844	17268
'AN05B100'	'DNxl088'	11844	23955
'AN05B100'	'DNxl088'	11889	17268
'AN05B100'	'DNxl088'	11889	23955
'AN05B100'	'DNg68'	12263	13553
'AN05B100'	'DNxl088'	12263	17268
'AN05B100'	'DNxl088'	12263	23955
'AN05B100'	'DNxl088'	12334	17268
'AN05B100'	'DNxl088'	12334	23955
'AN05B100'	'DNxl088'	12919	17268		Axo-axonic
'AN05B100'	'DNxl088'	12919	23955		Axo-axonic
'AN05B100'	'DNxl088'	12924	17268		Axo-axonic
'AN05B100'	'DNxl088'	12924	23955		Axo-axonic
'AN05B100'	'DNxl128'	12924	11051		Axo-axonic
'AN05B101'	'DNit004'	12460	41456
'AN05B101'	'DNit004'	12460	50464
'AN05B101'	'DNp25'	13823	53591964492
'AN05B102'	'DNg104'	12374	16553		Axo-axonic
'AN05B102'	'DNxl128'	12374	11051		Axo-axonic
'AN05B102'	'DNxn165'	12374	12902		Axo-axonic
'AN05B102'	'DNxl128'	14500	18265		Axo-axonic
'AN05B102'	'DNxn165'	14500	15839		Axo-axonic
'AN05B104'	'DNxn162'	12635	11697
'AN05B104'	'DNxn162'	12635	13113
'AN05B104'	'DNxn165'	12635	12902		Axo-axonic
'AN05B104'	'DNxn165'	12635	15839		Axo-axonic
'AN05B104'	'DNxn162'	12653	11697
'AN05B104'	'DNxn162'	12653	13113
'AN05B104'	'DNxn162'	13185	11697
'AN05B104'	'DNxn162'	13185	13113
'AN05B104'	'DNxn162'	13697	11697
'AN05B104'	'DNxn162'	13697	13113		Axo-axonic
'AN05B104'	'DNxn162'	15496	11697		Axo-axonic	and 1 dendro-axonic
'AN05B104'	'DNxn162'	15496	13113
'AN05B104'	'DNxn165'	15496	15839		Axo-axonic
'AN05B104'	'DNx01'	24207	11386		Axo-axonic
'AN05B104'	'DNxn158'	24207	16333
'AN05B104'	'DNxn162'	24207	11697
'AN05B104'	'DNxn162'	24207	13113
'AN05B104'	'DNxn165'	24207	15839
'AN05B105'	'DNg70'	13373	13244
'AN05B106'	'DNg103'	13588	14575
'AN05B106'	'DNg103'	13588	15186
'AN05B106'	'DNg103'	14442	14575
'AN06A010'	'DNg76'	12145	15829
'AN06A010'	'DNg76'	12145	16511		Axo-axonic
'AN06A010'	'DNg76'	12859	15829		Axo-axonic
'AN06A010'	'DNg76'	12859	16511		Axo-axonic
'AN06A015'	'DNa01'	12981	10751		Axo-axonic
'AN06A015'	'DNa13'	12981	11164		Axo-axonic
'AN06A015'	'DNfl021'	12981	29182		Axo-axonic
'AN06A015'	'DNfl021'	12981	31787		Axo-axonic
'AN06A015'	'DNg34'	12981	10217		Axo-axonic
'AN06A015'	'DNxl067'	12981	30242		Axo-axonic
'AN06A015'	'DNxl092'	12981	16541		Axo-axonic
'AN06A015'	'DNxl095'	12981	18076		Axo-axonic
'AN06A015'	'DNxn143'	12981	26713		Axo-axonic
'AN06A015'	'DNfl021'	13400	30389		Axo-axonic
'AN06A015'	'DNfl021'	13400	31381		Axo-axonic
'AN06A015'	'DNg111'	13400	15895		Axo-axonic
'AN06A015'	'DNxl067'	13400	28263		Axo-axonic
'AN06A015'	'DNxl092'	13400	17031		Axo-axonic
'AN06A015'	'DNxl095'	13400	15650		Axo-axonic
'AN06A015'	'DNxn143'	13400	27516		Axo-axonic
'AN06A016'	'DNg73'	12159	18815		Axo-axonic
'AN06A016'	'DNg78'	12159	16813
'AN06A016'	'DNg78'	12159	18207
'AN06A016'	'DNg89'	12159	21284		Axo-axonic
'AN06A016'	'DNnt013'	12159	29102		Axo-axonic
'AN06A016'	'DNnt014'	12159	26571		Axo-axonic
'AN06A016'	'DNnt016'	12159	20085
'AN06A016'	'DNnt016'	12159	20313
'AN06A016'	'DNxn149'	12159	16746		Axo-axonic
'AN06A016'	'DNxn170'	12159	23646		Axo-axonic
'AN06A016'	'DNg73'	166047	19010		Axo-axonic
'AN06A016'	'DNnt013'	166047	33287		Axo-axonic
'AN06A016'	'DNnt016'	166047	20085
'AN06A016'	'DNnt016'	166047	20313
'AN06A016'	'DNxn149'	166047	16567		Axo-axonic
'AN06A016'	'DNxn170'	166047	24989		Axo-axonic
'AN06A017'	'DNg51'	13253	25969		Axo-axonic
'AN06A017'	'DNxn176'	13253	12012		Axo-axonic
'AN06A017'	'DNb02'	13269	17963		Axo-axonic
'AN06A017'	'DNg51'	13269	25796		Axo-axonic
'AN06A017'	'DNp16'	13269	34052		Axo-axonic
'AN06A017'	'DNut052'	13269	152324		Axo-axonic
'AN06A018'	'DNut042'	13950	29811		Axo-axonic
'AN06A018'	'DNut042'	13950	29856		Axo-axonic
'AN06A018'	'DNut042'	13950	30531		Axo-axonic
'AN06A018'	'DNg51'	17041	25110		Axo-axonic
'AN06A018'	'DNg51'	17041	25969		Axo-axonic
'AN06A018'	'DNut042'	17041	30119		Axo-axonic
'AN06A018'	'DNut042'	17041	36468		Axo-axonic
'AN06A018'	'DNut042'	17041	38785		Axo-axonic
'AN06A027'	'DNad004'	15988	13848
'AN06A027'	'DNad004'	15988	14007
'AN06A027'	'DNad004'	18347	13848
'AN06A027'	'DNad004'	18347	14007
'AN06A060'	'DNnt007'	20873	30430		Axo-axonic
'AN06A060'	'DNnt008'	20873	29178		Axo-axonic
'AN06A062'	'DNa16'	21682	10987		Axo-axonic
'AN06A092'	'DNp28'	24036	12974		Axo-axonic
'AN06A092'	'DNit005'	25992	32312		Axo-axonic
'AN06A092'	'DNp19'	25992	11718		Axo-axonic	and 1 dendro-axonic
'AN06A092'	'DNp21'	25992	14409		Axo-axonic
'AN06A092'	'DNa09'	26233	12259		Axo-axonic
'AN06A095'	'DNp28'	22338	12974		Axo-axonic
'AN06B002'	'DNp10'	10257	10732		Axo-axonic	and 2 dendro-axonic
'AN06B002'	'DNp47'	10257	13226		Axo-axonic
'AN06B002'	'DNp47'	10257	13764		Axo-axonic
'AN06B002'	'DNp73'	10257	10663
'AN06B002'	'DNp73'	10257	10717		Axo-axonic
'AN06B002'	'DNp07'	10360	11150		Axo-axonic
'AN06B002'	'DNp73'	10360	10663
'AN06B002'	'DNp38'	10574	14018		Axo-axonic
'AN06B002'	'DNp73'	10574	10717		Axo-axonic
'AN06B002'	'DNp47'	11023	13226		Axo-axonic
'AN06B002'	'DNp47'	11023	13764		Axo-axonic
'AN06B002'	'DNp73'	11023	10663
'AN06B002'	'DNp73'	11023	10717		Axo-axonic
'AN06B004'	'DNg85'	10657	26448		Axo-axonic
'AN06B004'	'DNxl053'	10657	10061		Axo-axonic
'AN06B004'	'DNxl053'	10657	10111		Axo-axonic
'AN06B004'	'DNxl113'	10657	12779		Axo-axonic
'AN06B004'	'DNxl117'	10657	12439		Axo-axonic
'AN06B004'	'DNg85'	10689	26448		Axo-axonic
'AN06B004'	'DNg85'	10689	26603		Axo-axonic
'AN06B004'	'DNxl053'	10689	10061		Axo-axonic
'AN06B004'	'DNxl053'	10689	10111		Axo-axonic
'AN06B004'	'DNxl122'	10689	11772		Axo-axonic
'AN06B005'	'DNb06'	10857	11276		Axo-axonic
'AN06B005'	'DNb06'	12692	11349		Axo-axonic
'AN06B007'	'DNa01'	11130	10760		Axo-axonic
'AN06B007'	'DNa11'	11130	17155		Axo-axonic
'AN06B007'	'DNg111'	11130	15895		Axo-axonic
'AN06B007'	'DNg31'	11130	11263
'AN06B007'	'DNp39'	11130	20252		Axo-axonic
'AN06B007'	'DNxl067'	11130	28263		Axo-axonic
'AN06B007'	'DNxl124'	11130	11440		Axo-axonic
'AN06B007'	'DNxn143'	11130	27516		Axo-axonic
'AN06B007'	'DNa01'	11388	10751		Axo-axonic
'AN06B007'	'DNg88'	11388	13900		Axo-axonic
'AN06B007'	'DNxl117'	11388	12439		Axo-axonic
'AN06B007'	'DNxn171'	11388	21807		Axo-axonic
'AN06B007'	'DNa01'	11482	10751		Axo-axonic
'AN06B007'	'DNa11'	11482	18107		Axo-axonic
'AN06B007'	'DNfl021'	11482	31787		Axo-axonic
'AN06B007'	'DNg111'	11482	16814		Axo-axonic
'AN06B007'	'DNg31'	11482	11257		Axo-axonic
'AN06B007'	'DNp39'	11482	21916		Axo-axonic
'AN06B007'	'DNxl124'	11482	11616		Axo-axonic
'AN06B007'	'DNxn143'	11482	26713		Axo-axonic
'AN06B007'	'DNg88'	153991	12743		Axo-axonic
'AN06B012'	'DNa13'	16281	10967		Axo-axonic
'AN06B012'	'DNa13'	16281	11311		Axo-axonic
'AN06B012'	'DNa13'	17250	11145		Axo-axonic
'AN06B012'	'DNa13'	17250	11164		Axo-axonic
'AN06B012'	'DNit013'	17250	37139		Axo-axonic
'AN06B014'	'DNut054'	12562	19444		Axo-axonic
'AN06B014'	'DNut054'	12562	24129		Axo-axonic
'AN06B014'	'DNg08'	14029	18953		Axo-axonic
'AN06B014'	'DNg08'	14029	23518		Axo-axonic
'AN06B014'	'DNg08'	14029	25606		Axo-axonic
'AN06B015'	'DNfl012'	11787	24193		Axo-axonic
'AN06B015'	'DNp12'	11787	11437		Axo-axonic
'AN06B015'	'DNp15'	11787	10829		Axo-axonic
'AN06B015'	'DNa11'	12152	17155		Axo-axonic
'AN06B015'	'DNg39'	12152	13168		Axo-axonic
'AN06B015'	'DNxl053'	12152	10061		Axo-axonic
'AN06B015'	'DNp15'	12587	10323		Axo-axonic
'AN06B015'	'DNa11'	13064	18107		Axo-axonic
'AN06B015'	'DNg39'	13064	13660		Axo-axonic
'AN06B015'	'DNxl053'	13064	10111		Axo-axonic
'AN06B015'	'DNxl122'	13064	11772		Axo-axonic
'AN06B023'	'DNnt008'	12910	27396		Axo-axonic
'AN06B023'	'DNxn123'	13013	12155		Axo-axonic
'AN06B023'	'DNa09'	26501	12406		Axo-axonic
'AN06B023'	'DNxn123'	26501	12170		Axo-axonic
'AN06B025'	'DNb05'	11262	10307		Axo-axonic
'AN06B025'	'DNg12'	11262	33586		Axo-axonic
'AN06B025'	'DNnt007'	11262	29987		Axo-axonic
'AN06B025'	'DNnt008'	11262	33570		Axo-axonic
'AN06B025'	'DNnt008'	11262	37030		Axo-axonic
'AN06B025'	'DNut052'	11262	22758		Axo-axonic
'AN06B025'	'DNx02'	11262	14187		Axo-axonic
'AN06B025'	'DNx02'	11262	14979		Axo-axonic
'AN06B025'	'DNxn146'	11262	23385		Axo-axonic
'AN06B025'	'DNnt007'	11292	30858		Axo-axonic
'AN06B025'	'DNnt008'	11292	32672		Axo-axonic
'AN06B025'	'DNx02'	11292	13777		Axo-axonic
'AN06B025'	'DNxn146'	11292	23722		Axo-axonic
'AN06B026'	'DNxn118'	12408	154083		Axo-axonic
'AN06B026'	'DNg111'	12436	16814		Axo-axonic
'AN06B026'	'DNxl122'	12436	11772		Axo-axonic
'AN06B031'	'DNg36'	12244	104141		Axo-axonic
'AN06B034'	'DNb05'	13390	10307		Axo-axonic
'AN06B034'	'DNxn101'	13390	15838		Axo-axonic
'AN06B034'	'DNxn168'	13390	11298		Axo-axonic
'AN06B034'	'DNb05'	13454	10315		Axo-axonic
'AN06B034'	'DNxl082'	13454	21380		Axo-axonic
'AN06B034'	'DNxn101'	13454	16197		Axo-axonic
'AN06B034'	'DNxn168'	13454	11202
'AN06B037'	'DNa07'	10541	25931		Axo-axonic
'AN06B037'	'DNp15'	10541	10829		Axo-axonic
'AN06B037'	'DNxn148'	10541	17717		Axo-axonic
'AN06B037'	'DNxn170'	10541	23646		Axo-axonic
'AN06B039'	'DNp39'	13732	21916
'AN06B039'	'DNg22'	14376	14244
'AN06B039'	'DNg22'	14376	14814
'AN06B039'	'DNxn141'	14376	15604
'AN06B039'	'DNxn141'	14376	16722
'AN06B039'	'DNg22'	15259	14244
'AN06B039'	'DNg22'	15260	14244
'AN06B039'	'DNg22'	15260	14814
'AN06B039'	'DNxn141'	15260	15604
'AN06B039'	'DNxn141'	15260	16722
'AN06B039'	'DNg34'	15340	10217		Dendro-axonic
'AN06B040'	'DNg76'	14138	15829
'AN06B040'	'DNg76'	14138	16511		Axo-axonic
'AN06B040'	'DNg89'	14138	20194		Axo-axonic
'AN06B040'	'DNg05'	14529	28527		Axo-axonic
'AN06B040'	'DNg73'	14529	18815		Axo-axonic
'AN06B040'	'DNg76'	14529	15829		Axo-axonic
'AN06B040'	'DNg76'	14529	16511		Axo-axonic
'AN06B040'	'DNg89'	14529	21284		Axo-axonic
'AN06B040'	'DNg91'	14529	13556		Axo-axonic
'AN06B042'	'DNa15'	19351	10720
'AN06B042'	'DNp26'	19351	10681
'AN06B042'	'DNp26'	19351	11938		Dendro-axonic
'AN06B042'	'DNut053'	19351	19535
'AN06B042'	'DNut053'	19351	19878		Axo-axonic	and 1 dendro-axonic
'AN06B042'	'DNxn007'	19351	12973
'AN06B042'	'DNxn007'	19351	13405
'AN06B042'	'DNxn122'	19351	12696
'AN06B042'	'DNxn122'	19351	13336
'AN06B042'	'DNp26'	102062	10681
'AN06B042'	'DNp26'	102062	11938
'AN06B042'	'DNut053'	102062	19535
'AN06B042'	'DNut053'	102062	19878
'AN06B042'	'DNxn007'	102062	12973
'AN06B042'	'DNxn007'	102062	13405
'AN06B042'	'DNxn102'	102062	13239
'AN06B042'	'DNxn122'	102062	12696
'AN06B042'	'DNxn122'	102062	13336
'AN06B045'	'DNg08'	10771	23518		Axo-axonic
'AN06B045'	'DNg51'	10771	25709		Axo-axonic
'AN06B045'	'DNp73'	10771	10717		Axo-axonic
'AN06B045'	'DNut048'	10771	24368		Axo-axonic
'AN06B045'	'DNxn122'	10771	13336		Axo-axonic
'AN06B045'	'DNg08'	15078	24458		Axo-axonic
'AN06B045'	'DNg51'	15078	25110		Axo-axonic
'AN06B045'	'DNp73'	15078	10663		Axo-axonic
'AN06B045'	'DNxn122'	15078	12696		Axo-axonic
'AN06B048'	'DNg36'	14986	28307		Axo-axonic
'AN06B048'	'DNg36'	14986	87661		Axo-axonic
'AN06B048'	'DNg36'	15871	25642		Axo-axonic
'AN06B048'	'DNg36'	15871	104141		Axo-axonic
'AN06B051'	'DNa15'	14454	10621		Axo-axonic
'AN06B051'	'DNa15'	14454	10720		Dendro-axonic
'AN06B051'	'DNg04'	14454	14340		Dendro-axonic
'AN06B051'	'DNg91'	14454	13556
'AN06B051'	'DNp19'	14454	11684
'AN06B051'	'DNa09'	15862	12259		Dendro-axonic
'AN06B051'	'DNa09'	15862	12406		Axo-axonic
'AN06B051'	'DNg17'	15862	15249		Axo-axonic
'AN06B051'	'DNp19'	15862	11684
'AN06B051'	'DNp19'	15862	11718
'AN06B051'	'DNa05'	16067	12319		Axo-axonic
'AN06B051'	'DNa09'	16067	12406
'AN06B051'	'DNa15'	16067	10720
'AN06B051'	'DNg01'	16067	167965
'AN06B051'	'DNg04'	16067	14340
'AN06B051'	'DNg04'	16067	18852
'AN06B051'	'DNg91'	16067	12792
'AN06B051'	'DNp19'	16067	11684
'AN06B051'	'DNp19'	16067	11718
'AN06B051'	'DNxn122'	16067	13336
'AN06B051'	'DNxn123'	16067	12170
'AN06B051'	'DNa15'	16512	10621
'AN06B051'	'DNg91'	16512	13556
'AN06B051'	'DNp19'	16512	11684
'AN06B051'	'DNp19'	16512	11718
'AN06B051'	'DNut037'	16512	12683
'AN06B051'	'DNxn122'	16512	12696
'AN06B051'	'DNxn123'	16512	12155
'AN06B057'	'DNp17'	168491	29221
'AN06B068'	'DNp41'	17037	17669
'AN06B068'	'DNut052'	17037	20898
'AN06B068'	'DNg91'	17284	13556
'AN06B068'	'DNp41'	19464	18153
'AN07B003'	'DNb05'	10294	10307		Axo-axonic
'AN07B003'	'DNxl126'	10294	11961		Axo-axonic
'AN07B003'	'DNxl014'	10322	10562		Axo-axonic
'AN07B003'	'DNxl126'	10322	11254		Axo-axonic
'AN07B005'	'DNd02'	10295	10194
'AN07B005'	'DNd02'	10295	10526
'AN07B005'	'DNfl037'	10295	19864		Axo-axonic
'AN07B005'	'DNfl037'	10295	21071		Axo-axonic
'AN07B005'	'DNd02'	10418	10194
'AN07B005'	'DNd02'	10418	10526
'AN07B005'	'DNfl037'	10418	18784		Axo-axonic
'AN07B005'	'DNd02'	10426	10194
'AN07B005'	'DNd02'	10426	10526
'AN07B005'	'DNd02'	10443	10194		Axo-axonic
'AN07B005'	'DNd02'	10443	10526
'AN07B005'	'DNg34'	10443	10210		Axo-axonic
'AN07B005'	'DNd02'	10540	10194		Axo-axonic
'AN07B005'	'DNd02'	10540	10526
'AN07B005'	'DNfl037'	10540	18784		Axo-axonic
'AN07B005'	'DNfl037'	10540	24087		Axo-axonic
'AN07B005'	'DNd02'	10687	10194
'AN07B005'	'DNd02'	10687	10526
'AN07B013'	'DNa01'	10746	10760		Axo-axonic
'AN07B013'	'DNa13'	10746	10967		Axo-axonic
'AN07B013'	'DNa13'	10746	11311		Axo-axonic
'AN07B013'	'DNxl067'	10746	28263		Axo-axonic
'AN07B013'	'DNxl067'	10746	29312		Axo-axonic
'AN07B013'	'DNa13'	10932	11145		Axo-axonic
'AN07B013'	'DNa13'	10932	11164		Axo-axonic
'AN07B013'	'DNb08'	10932	14680		Axo-axonic
'AN07B013'	'DNxl067'	10932	30242		Axo-axonic
'AN07B013'	'DNxl067'	10932	30912		Axo-axonic
'AN07B013'	'DNa13'	11068	10967		Axo-axonic
'AN07B013'	'DNa13'	11068	11311		Axo-axonic
'AN07B013'	'DNxl067'	11068	28263		Axo-axonic
'AN07B013'	'DNxl067'	11068	29312		Axo-axonic
'AN07B013'	'DNa13'	100494	11164		Axo-axonic
'AN07B013'	'DNxl067'	100494	30242		Axo-axonic
'AN07B013'	'DNxl067'	100494	30912		Axo-axonic
'AN07B013'	'DNxl092'	100494	16541		Axo-axonic
'AN07B017'	'DNfl038'	11560	17522		Axo-axonic
'AN07B017'	'DNg97'	11560	10656		Axo-axonic
'AN07B017'	'DNxl131'	11560	10912		Axo-axonic
'AN07B017'	'DNfl038'	11865	17865		Axo-axonic
'AN07B017'	'DNg88'	11865	13900		Axo-axonic
'AN07B017'	'DNxl131'	11865	13804		Axo-axonic
'AN07B018'	'DNxn165'	12101	12902		Dendro-axonic
'AN07B021'	'DNp38'	12657	14018		Axo-axonic
'AN07B024'	'DNa15'	12821	10720		Axo-axonic
'AN07B024'	'DNp18'	12821	10012		Axo-axonic
'AN07B024'	'DNp26'	12821	11938		Axo-axonic
'AN07B024'	'DNxn118'	12821	22004		Axo-axonic
'AN07B024'	'DNxn142'	12821	10639		Axo-axonic
'AN07B024'	'DNp26'	13539	10681		Axo-axonic
'AN07B024'	'DNp57'	13539	14337		Axo-axonic
'AN07B024'	'DNxn118'	13539	154083		Axo-axonic
'AN07B024'	'DNxn142'	13539	10721		Axo-axonic
'AN07B025'	'DNp73'	11869	10717		Dendro-axonic
'AN07B025'	'DNp21'	12979	14409		Dendro-axonic
'AN07B032'	'DNut059'	13691	14026
'AN07B035'	'DNp12'	14355	11437		Axo-axonic
'AN07B035'	'DNxl065'	14355	31377		Axo-axonic
'AN07B035'	'DNp12'	14443	11413		Axo-axonic
'AN07B035'	'DNxn071'	14443	15331		Axo-axonic
'AN07B035'	'DNxn071'	15066	14485		Axo-axonic
'AN07B040'	'DNfl037'	15691	18784
'AN07B040'	'DNfl037'	15691	24087
'AN07B040'	'DNxl066'	15691	29767		Dendro-axonic
'AN07B040'	'DNfl037'	16311	19864
'AN07B040'	'DNfl037'	16311	21071		Axo-axonic	and 1 dendro-axonic
'AN07B040'	'DNxl063'	16311	151729		Dendro-axonic
'AN07B040'	'DNxl066'	16311	38977		Dendro-axonic
'AN07B041'	'DNut054'	16325	24129		Axo-axonic
'AN07B041'	'DNut054'	16394	24129		Axo-axonic
'AN07B045'	'DNg95'	14926	15074		Axo-axonic
'AN07B046'	'DNp19'	20018	11718
'AN07B046'	'DNp19'	21368	11718
'AN07B046'	'DNp19'	101218	11718
'AN07B049'	'DNnt014'	17631	29317		Axo-axonic
'AN07B057'	'DNxl087'	19364	17291		Axo-axonic
'AN07B057'	'DNxl087'	20578	17396		Axo-axonic
'AN07B069'	'DNut059'	19429	13496		Axo-axonic
'AN07B069'	'DNnt016'	22636	20085
'AN07B070'	'DNxn164'	20543	13291		Axo-axonic
'AN07B070'	'DNlt011'	20748	190167		Axo-axonic
'AN07B070'	'DNp103'	20748	13089		Axo-axonic
'AN07B070'	'DNxn164'	20748	13184		Axo-axonic
'AN07B070'	'DNlt011'	20954	21069		Axo-axonic
'AN07B070'	'DNxn164'	22160	13291		Axo-axonic
'AN07B070'	'DNxn156'	22324	17004		Axo-axonic
'AN07B071'	'DNnt016'	18437	20313		Axo-axonic
'AN07B071'	'DNnt016'	20418	20085		Axo-axonic
'AN07B071'	'DNnt016'	21020	20313		Axo-axonic
'AN07B071'	'DNnt016'	24156	20085		Axo-axonic
'AN07B071'	'DNg49'	159203	15047		Axo-axonic
'AN07B072'	'DNut059'	24811	14026		Axo-axonic
'AN07B072'	'DNut059'	154372	13496		Axo-axonic
'AN07B076'	'DNa16'	20751	10987		Axo-axonic
'AN07B082'	'DNut059'	22047	14026		Axo-axonic
'AN07B082'	'DNnt016'	26921	20085
'AN07B082'	'DNnt016'	26921	20313
'AN07B082'	'DNnt016'	27034	20085		Axo-axonic
'AN07B082'	'DNnt016'	27034	20313		Axo-axonic
'AN07B082'	'DNnt016'	27654	20313		Axo-axonic
'AN07B082'	'DNnt016'	27907	20313		Axo-axonic
'AN07B082'	'DNnt016'	27952	20313		Axo-axonic
'AN07B091'	'DNnt008'	24997	29772		Axo-axonic
'AN07B091'	'DNnt007'	25134	30430		Axo-axonic
'AN07B091'	'DNnt008'	25134	29178		Axo-axonic
'AN07B091'	'DNut051'	25134	21358
'AN07B091'	'DNut053'	25134	19535		Axo-axonic
'AN07B091'	'DNnt007'	26841	40712		Axo-axonic
'AN07B091'	'DNnt008'	26841	29772		Axo-axonic

## Sheet: IN
'IN00A001'	'DNad005'	10477	13750
'IN00A001'	'DNad005'	10477	17376
'IN00A001'	'DNd03'	10477	10410
'IN00A001'	'DNd03'	10477	10491
'IN00A001'	'DNg17'	10477	15249
'IN00A001'	'DNg45'	10477	18010
'IN00A001'	'DNg50'	10477	14042
'IN00A001'	'DNg50'	10477	14786
'IN00A001'	'DNg74'	10477	10532
'IN00A001'	'DNg93'	10477	10399
'IN00A001'	'DNg93'	10477	10420
'IN00A001'	'DNnt022'	10477	46882
'IN00A001'	'DNxl080'	10477	10117
'IN00A001'	'DNxl084'	10477	18636
'IN00A001'	'DNxl084'	10477	19080
'IN00A001'	'DNxl086'	10477	17710
'IN00A001'	'DNxl099'	10477	16290
'IN00A001'	'DNxl108'	10477	12969
'IN00A001'	'DNxl119'	10477	11856
'IN00A001'	'DNxl119'	10477	12025
'IN00A001'	'DNxl126'	10477	11254
'IN00A001'	'DNxl126'	10477	11961
'IN00A001'	'DNxl127'	10477	11102
'IN00A001'	'DNxl127'	10477	11220
'IN00A001'	'DNxn103'	10477	12613
'IN00A001'	'DNxn103'	10477	13548
'IN00A001'	'DNd03'	10977	10410
'IN00A001'	'DNxl126'	10977	11254
'IN00A001'	'DNxl126'	10977	11961
'IN00A002'	'DNg15'	10273	10101
'IN00A002'	'DNxn162'	10273	11697
'IN00A002'	'DNxn162'	10273	13113
'IN00A002'	'DNfl015'	10860	16562
'IN00A003'	'DNd03'	12109	10410
'IN00A004'	'DNp30'	11017	17211
'IN00A004'	'DNp55'	11017	12141
'IN00A004'	'DNp55'	11017	12257
'IN00A004'	'DNxl128'	11017	11051
'IN00A004'	'DNxl128'	11017	18265
'IN00A004'	'DNxn129'	11017	26846
'IN00A004'	'DNxn129'	11017	27359
'IN00A004'	'DNxn156'	11017	17004
'IN00A004'	'DNxn165'	11017	12902
'IN00A004'	'DNxn165'	11017	15839
'IN00A004'	'DNxn168'	11017	11298
'IN00A004'	'DNp12'	11376	11413
'IN00A004'	'DNp12'	11376	11437
'IN00A004'	'DNp55'	11376	12141
'IN00A004'	'DNp55'	11376	12257
'IN00A004'	'DNxl128'	11376	11051
'IN00A004'	'DNxl128'	11376	18265
'IN00A004'	'DNxn129'	11376	26846
'IN00A004'	'DNxn129'	11376	27359
'IN00A004'	'DNxn158'	11376	16333
'IN00A004'	'DNxn165'	11376	12902
'IN00A004'	'DNxn165'	11376	15839
'IN00A007'	'DNg24'	13384	15162
'IN00A007'	'DNxn187'	13384	13951
'IN00A008'	'DNxl128'	11881	11051
'IN00A008'	'DNxl128'	11881	18265
'IN00A008'	'DNxn165'	11881	12902
'IN00A008'	'DNxn165'	11881	15839
'IN00A008'	'DNxn168'	11881	11202
'IN00A008'	'DNxn168'	11881	11298
'IN00A009'	'DNxn165'	11979	12902
'IN00A009'	'DNxl118'	13580	11859
'IN00A009'	'DNxl118'	13580	11887
'IN00A009'	'DNxl118'	154955	11859
'IN00A009'	'DNxl118'	154955	11887
'IN00A009'	'DNxl128'	154955	11051
'IN00A009'	'DNxn165'	154955	12902
'IN00A009'	'DNxn165'	154955	15839
'IN00A009'	'DNxl118'	157784	11859
'IN00A009'	'DNxl118'	157784	11887
'IN00A009'	'DNxl128'	157784	11051
'IN00A009'	'DNxl128'	157784	18265
'IN00A009'	'DNxn165'	157784	12902
'IN00A010'	'DNp30'	12565	17211
'IN00A010'	'DNp55'	14690	12141
'IN00A010'	'DNxl070'	14690	25924
'IN00A010'	'DNxl070'	14690	27350
'IN00A012'	'DNg23'	12892	18856
'IN00A016'	'DNxl128'	14405	18265
'IN00A016'	'DNxn165'	14405	15839
'IN00A017'	'DNad005'	13623	13750
'IN00A017'	'DNad005'	13623	17376
'IN00A017'	'DNp13'	13623	10962
'IN00A017'	'DNxn179'	13623	12617
'IN00A017'	'DNxn179'	13623	12753
'IN00A017'	'DNad005'	14624	13750
'IN00A017'	'DNad005'	16825	13750
'IN00A017'	'DNad005'	16825	17376
'IN00A017'	'DNxn179'	16825	12617
'IN00A017'	'DNxn179'	16825	12731
'IN00A021'	'DNxl103'	14052	13257
'IN00A021'	'DNxl103'	14052	13387
'IN00A021'	'DNxl103'	15222	13257
'IN00A021'	'DNxl103'	15222	13387
'IN00A021'	'DNxl103'	101636	13257
'IN00A021'	'DNxl103'	101636	13387
'IN00A022'	'DNlt009'	15428	27663
'IN00A022'	'DNlt009'	15428	29058
'IN00A022'	'DNlt010'	15428	27358
'IN00A022'	'DNp49'	15493	11160
'IN00A023'	'DNxl103'	14791	13387
'IN00A023'	'DNxl103'	15225	13387
'IN00A024'	'DNxl128'	13516	18265
'IN00A024'	'DNxn165'	13516	12902
'IN00A025'	'DNxn165'	11053	12902
'IN00A025'	'DNxn165'	11053	15839
'IN00A025'	'DNp04'	14483	12358
'IN00A025'	'DNxl128'	14483	18265
'IN00A025'	'DNxn165'	14483	12902
'IN00A025'	'DNxn165'	14483	15839
'IN00A025'	'DNxl128'	14543	18265
'IN00A025'	'DNxn165'	14543	12902
'IN00A025'	'DNxl128'	16353	18265
'IN00A025'	'DNxn165'	16353	12902
'IN00A025'	'DNxn165'	16353	15839
'IN00A025'	'DNd03'	16924	10491
'IN00A025'	'DNp04'	16924	12358
'IN00A025'	'DNp04'	16924	12482
'IN00A025'	'DNxl128'	16924	18265
'IN00A025'	'DNxn165'	16924	12902
'IN00A025'	'DNxn165'	16924	15839
'IN00A027'	'DNg66'	14564	12574
'IN00A027'	'DNg66'	20604	12574
'IN00A030'	'DNxn165'	15022	12902
'IN00A030'	'DNxn165'	15022	15839
'IN00A030'	'DNxl128'	15520	18265
'IN00A030'	'DNxl128'	17262	18265
'IN00A030'	'DNxn165'	17262	12902
'IN00A030'	'DNxn165'	17262	15839
'IN00A030'	'DNxl128'	17711	18265
'IN00A030'	'DNxn165'	17711	12902
'IN00A030'	'DNxn165'	17711	15839
'IN00A030'	'DNxl128'	19947	18265
'IN00A030'	'DNxn165'	19947	12902
'IN00A030'	'DNxn165'	19947	15839
'IN00A031'	'DNp29'	14417	18388
'IN00A031'	'DNxl128'	14417	11051
'IN00A031'	'DNxl128'	14417	18265
'IN00A031'	'DNxn165'	14417	12902
'IN00A031'	'DNxn165'	14417	15839
'IN00A031'	'DNxl128'	14806	11051
'IN00A031'	'DNxl128'	14806	18265
'IN00A031'	'DNxn165'	14806	12902
'IN00A031'	'DNxn165'	14806	15839
'IN00A031'	'DNxl128'	15538	11051
'IN00A031'	'DNxl128'	15538	18265
'IN00A031'	'DNxn165'	15538	12902
'IN00A031'	'DNxn165'	15538	15839
'IN00A031'	'DNg84'	15747	25870
'IN00A031'	'DNg84'	15747	27011
'IN00A031'	'DNxl128'	15747	11051
'IN00A031'	'DNxl128'	15747	18265
'IN00A031'	'DNxn165'	15747	12902
'IN00A031'	'DNxn165'	15747	15839
'IN00A031'	'DNxl128'	16829	11051
'IN00A031'	'DNxl128'	16829	18265
'IN00A031'	'DNxn165'	16829	12902
'IN00A031'	'DNxn165'	16829	15839
'IN00A031'	'DNxl128'	20360	11051
'IN00A031'	'DNxl128'	20360	18265
'IN00A031'	'DNxn165'	20360	12902
'IN00A031'	'DNxn165'	20360	15839
'IN00A031'	'DNxl128'	21336	11051
'IN00A031'	'DNxl128'	21336	18265
'IN00A031'	'DNxn165'	21336	12902
'IN00A031'	'DNxn165'	21336	15839
'IN00A031'	'DNxl128'	28181	11051
'IN00A031'	'DNxl128'	28181	18265
'IN00A031'	'DNxn165'	28181	12902
'IN00A031'	'DNxn165'	28181	15839
'IN00A031'	'DNxl128'	32093	11051
'IN00A031'	'DNxl128'	32093	18265
'IN00A031'	'DNxn165'	32093	12902
'IN00A031'	'DNxn165'	32093	15839
'IN00A031'	'DNxl128'	154441	11051
'IN00A031'	'DNxl128'	154441	18265
'IN00A031'	'DNxn165'	154441	12902
'IN00A031'	'DNxn165'	154441	15839
'IN00A031'	'DNxl128'	157651	11051
'IN00A031'	'DNxl128'	157651	18265
'IN00A031'	'DNxn165'	157651	12902
'IN00A031'	'DNxn165'	157651	15839
'IN00A032'	'DNg02'	16127	19182
'IN00A032'	'DNg02'	16127	22412
'IN00A032'	'DNxn138'	16127	24755
'IN00A032'	'DNxn103'	16776	12613
'IN00A033'	'DNxn165'	19813	12902
'IN00A033'	'DNxl128'	28513	18265
'IN00A036'	'DNp04'	18346	12358
'IN00A036'	'DNxl128'	18346	18265
'IN00A036'	'DNxl128'	101466	18265
'IN00A036'	'DNxl128'	166607	18265
'IN00A036'	'DNxn165'	166607	12902
'IN00A036'	'DNxn165'	166607	15839
'IN00A037'	'DNxl128'	17682	11051
'IN00A037'	'DNxl128'	17682	18265
'IN00A037'	'DNxn165'	17682	12902
'IN00A037'	'DNxn165'	17682	15839
'IN00A038'	'DNxn165'	17852	12902
'IN00A038'	'DNxn165'	20850	15839
'IN00A038'	'DNxn165'	20853	12902
'IN00A038'	'DNxn165'	20853	15839
'IN00A039'	'DNp01'	19312	10000
'IN00A039'	'DNp01'	19312	10002
'IN00A039'	'DNp01'	26076	10000
'IN00A039'	'DNp01'	26076	10002
'IN00A040'	'DNp63'	12345	14522
'IN00A040'	'DNp63'	12345	16075
'IN00A040'	'DNp63'	16310	14522
'IN00A040'	'DNp63'	16310	16075
'IN00A040'	'DNxn118'	16310	154083
'IN00A040'	'DNxn125'	16310	10719
'IN00A040'	'DNxn125'	16310	10759
'IN00A040'	'DNp63'	16382	14522
'IN00A040'	'DNp63'	16382	16075
'IN00A040'	'DNxn118'	16382	22004
'IN00A040'	'DNxn118'	16382	154083
'IN00A040'	'DNg02'	18753	19120
'IN00A040'	'DNp63'	18753	14522
'IN00A040'	'DNp63'	18753	16075
'IN00A040'	'DNxn118'	18753	154083
'IN00A040'	'DNxn125'	18753	10719
'IN00A040'	'DNxn125'	18753	10759
'IN00A040'	'DNp63'	20116	14522
'IN00A040'	'DNp63'	20116	16075
'IN00A041'	'DNlt011'	18911	190167
'IN00A041'	'DNp06'	18911	10634
'IN00A041'	'DNp06'	18911	11221
'IN00A041'	'DNp103'	18911	12855
'IN00A041'	'DNp103'	18911	13089
'IN00A041'	'DNxn131'	18911	18046
'IN00A041'	'DNxn131'	18911	18312
'IN00A041'	'DNxn164'	18911	13184
'IN00A041'	'DNxn164'	18911	13291
'IN00A041'	'DNlt011'	19195	21069
'IN00A041'	'DNlt011'	19195	190167
'IN00A041'	'DNp103'	19195	12855
'IN00A041'	'DNp103'	19195	13089
'IN00A041'	'DNxn131'	19195	18312
'IN00A041'	'DNxn164'	19195	13184
'IN00A041'	'DNxn164'	19195	13291
'IN00A041'	'DNlt011'	19274	21069
'IN00A041'	'DNlt011'	19274	190167
'IN00A041'	'DNp103'	19274	12855
'IN00A041'	'DNp103'	19274	13089
'IN00A041'	'DNxn131'	19274	18046
'IN00A041'	'DNxn164'	19274	13184
'IN00A041'	'DNxn164'	19274	13291
'IN00A041'	'DNlt011'	20361	21069
'IN00A041'	'DNlt011'	20361	190167
'IN00A041'	'DNp103'	20361	12855
'IN00A041'	'DNp103'	20361	13089
'IN00A041'	'DNxn164'	20361	13184
'IN00A041'	'DNxn164'	20361	13291
'IN00A042'	'DNxl128'	15197	11051
'IN00A042'	'DNxl128'	15197	18265
'IN00A042'	'DNxn165'	15197	12902
'IN00A042'	'DNxn165'	15197	15839
'IN00A042'	'DNxl128'	21546	18265
'IN00A042'	'DNxn165'	21546	12902
'IN00A042'	'DNxn165'	21546	15839
'IN00A043'	'DNp01'	19605	10002
'IN00A043'	'DNxn164'	19605	13291
'IN00A045'	'DNxl128'	16578	11051
'IN00A045'	'DNxl128'	16578	18265
'IN00A045'	'DNxn165'	16578	12902
'IN00A045'	'DNxn165'	16578	15839
'IN00A045'	'DNg84'	17716	25870
'IN00A045'	'DNg84'	17716	27011
'IN00A045'	'DNxl128'	17716	11051
'IN00A045'	'DNxl128'	17716	18265
'IN00A045'	'DNxn165'	17716	12902
'IN00A045'	'DNxn165'	17716	15839
'IN00A045'	'DNxl128'	18331	18265
'IN00A045'	'DNxn165'	18331	12902
'IN00A045'	'DNxn165'	18331	15839
'IN00A045'	'DNg84'	20239	25870
'IN00A045'	'DNg84'	20239	27011
'IN00A045'	'DNxn165'	20239	12902
'IN00A045'	'DNxn165'	20239	15839
'IN00A045'	'DNxl128'	21962	11051
'IN00A045'	'DNxl128'	21962	18265
'IN00A045'	'DNxn165'	21962	12902
'IN00A045'	'DNxn165'	21962	15839
'IN00A045'	'DNxl128'	22570	11051
'IN00A045'	'DNxl128'	22570	18265
'IN00A045'	'DNxn165'	22570	12902
'IN00A045'	'DNxn165'	22570	15839
'IN00A045'	'DNxn165'	153342	12902
'IN00A045'	'DNxn165'	153342	15839
'IN00A045'	'DNxn166'	153342	12206
'IN00A047'	'DNp01'	18793	10000
'IN00A047'	'DNp01'	18793	10002
'IN00A047'	'DNp01'	19065	10000
'IN00A047'	'DNp01'	19065	10002
'IN00A047'	'DNg02'	19872	19120
'IN00A047'	'DNp01'	20238	10000
'IN00A047'	'DNp01'	20238	10002
'IN00A048'	'DNlt011'	20633	21069
'IN00A048'	'DNlt011'	21717	21069
'IN00A048'	'DNlt011'	21717	190167
'IN00A048'	'DNp103'	21717	12855
'IN00A048'	'DNp103'	21717	13089
'IN00A048'	'DNp70'	21717	17244
'IN00A048'	'DNxn131'	21717	18046
'IN00A048'	'DNlt011'	21770	21069
'IN00A048'	'DNp06'	21770	10634
'IN00A048'	'DNp06'	21770	11221
'IN00A048'	'DNp103'	21770	12855
'IN00A048'	'DNp103'	21770	13089
'IN00A048'	'DNxn131'	21770	18046
'IN00A048'	'DNlt011'	102768	21069
'IN00A048'	'DNlt011'	102768	190167
'IN00A048'	'DNp103'	102768	12855
'IN00A048'	'DNp103'	102768	13089
'IN00A050'	'DNp06'	13723	10634
'IN00A050'	'DNp06'	13723	11221
'IN00A050'	'DNp103'	13723	12855
'IN00A050'	'DNp103'	13723	13089
'IN00A050'	'DNxn131'	13723	18046
'IN00A050'	'DNxn131'	13723	18312
'IN00A050'	'DNp06'	21745	10634
'IN00A050'	'DNp103'	21745	12855
'IN00A050'	'DNp103'	21745	13089
'IN00A050'	'DNp69'	21745	11579
'IN00A050'	'DNp69'	21745	11743
'IN00A050'	'DNp70'	21745	16522
'IN00A050'	'DNp70'	21745	17244
'IN00A050'	'DNxn131'	21745	18312
'IN00A050'	'DNp103'	153296	13089
'IN00A050'	'DNxn164'	153296	13184
'IN00A050'	'DNxn164'	153296	13291
'IN00A051'	'DNp04'	13794	12482
'IN00A051'	'DNp59'	21089	12783
'IN00A054'	'DNp05'	21011	11588
'IN00A054'	'DNx01'	21011	11072
'IN00A054'	'DNx01'	21011	11386
'IN00A054'	'DNp05'	164110	11974
'IN00A054'	'DNx01'	164110	11072
'IN00A055'	'DNp69'	23083	11579
'IN00A055'	'DNp69'	23083	11743
'IN00A055'	'DNp70'	23083	17244
'IN00A057'	'DNg02'	16145	19182
'IN00A057'	'DNp63'	16145	16075
'IN00A057'	'DNp63'	18178	16075
'IN00A057'	'DNg02'	20002	19182
'IN00A057'	'DNp63'	20002	14522
'IN00A057'	'DNp63'	20002	16075
'IN00A057'	'DNg02'	20620	22412
'IN00A057'	'DNp63'	22798	16075
'IN00A057'	'DNg02'	24011	25925
'IN00A057'	'DNg02'	24091	19120
'IN00A057'	'DNg02'	24091	19182
'IN00A057'	'DNg06'	24091	30304
'IN00A057'	'DNa10'	152538	10531
'IN00A057'	'DNp63'	152538	14522
'IN00A057'	'DNp63'	152538	16075
'IN00A058'	'DNxl128'	24422	18265
'IN00A058'	'DNxn165'	24422	12902
'IN00A058'	'DNxn165'	24422	15839
'IN00A058'	'DNxl128'	24661	11051
'IN00A059'	'DNlt011'	20329	21069
'IN00A059'	'DNp103'	20329	12855
'IN00A059'	'DNxn164'	20329	13184
'IN00A059'	'DNxn164'	20329	13291
'IN00A062'	'DNp01'	22805	10000
'IN00A062'	'DNp01'	22805	10002
'IN00A062'	'DNp06'	22805	11221
'IN00A062'	'DNp01'	23253	10000
'IN00A062'	'DNp01'	23253	10002
'IN00A062'	'DNp06'	23253	11221
'IN00A062'	'DNx01'	23253	11072
'IN00A062'	'DNp01'	166265	10000
'IN00A062'	'DNp01'	166265	10002
'IN00A062'	'DNp06'	166265	10634
'IN00A062'	'DNp06'	166265	11221
'IN00A062'	'DNp103'	166265	12855
'IN00A062'	'DNxn131'	166265	18046
'IN00A064'	'DNp01'	22856	10000
'IN00A064'	'DNp01'	22856	10002
'IN00A064'	'DNp103'	22856	12855
'IN00A064'	'DNp01'	164229	10002
'IN00A070'	'DNp11'	34627	10113
'IN01A001'	'DNfl037'	10084	19864
'IN01A001'	'DNfl037'	10084	21071
'IN01A001'	'DNxl110'	10084	12791
'IN01A001'	'DNfl037'	10152	18784
'IN01A001'	'DNfl037'	10152	24087
'IN01A001'	'DNxl082'	10152	21380
'IN01A001'	'DNxl110'	10152	12820
'IN01A003'	'DNg104'	10438	16553
'IN01A003'	'DNxl126'	10438	11254
'IN01A003'	'DNg104'	10583	15950
'IN01A003'	'DNxn162'	10583	11697
'IN01A004'	'DNg35'	10714	10465
'IN01A004'	'DNxl124'	10714	11616
'IN01A004'	'DNxl097'	11243	15356
'IN01A010'	'DNd02'	12307	10194
'IN01A011'	'DNxl091'	10792	19045
'IN01A011'	'DNxn165'	10792	15839
'IN01A011'	'DNxn165'	10935	12902
'IN01A011'	'DNxl091'	11108	19045
'IN01A012'	'DNd02'	23596	10194
'IN01A015'	'DNg100'	14767	10093
'IN01A016'	'DNg100'	12045	10093
'IN01A017'	'DNd03'	11681	10410
'IN01A017'	'DNxn166'	11681	12206
'IN01A017'	'DNxn184'	12216	16582
'IN01A019'	'DNxl104'	12188	13161
'IN01A019'	'DNxl124'	12188	11616
'IN01A019'	'DNxn162'	12188	13113
'IN01A019'	'DNxl124'	34506	11440
'IN01A022'	'DNb06'	12999	11276
'IN01A023'	'DNxl126'	17387	11961
'IN01A024'	'DNxl132'	12341	12594
'IN01A024'	'DNxl132'	12960	10868
'IN01A028'	'DNxl022'	11126	12939
'IN01A029'	'DNxl132'	12850	12594
'IN01A029'	'DNxl132'	18287	10868
'IN01A030'	'DNg16'	14325	10138
'IN01A030'	'DNg16'	15606	10255
'IN01A030'	'DNg16'	25780	10138
'IN01A031'	'DNxl132'	13439	10868
'IN01A032'	'DNxl088'	12457	17268
'IN01A032'	'DNxl088'	12457	23955
'IN01A032'	'DNxl088'	13759	17268
'IN01A032'	'DNxl088'	13759	23955
'IN01A032'	'DNxl088'	14433	17268
'IN01A032'	'DNxl088'	14433	23955
'IN01A032'	'DNxl088'	15273	17268
'IN01A032'	'DNxl088'	15273	23955
'IN01A032'	'DNxl088'	19597	17268
'IN01A032'	'DNxl088'	19597	23955
'IN01A032'	'DNxl088'	28102	17268
'IN01A032'	'DNxl088'	28102	23955
'IN01A034'	'DNg105'	14749	10086
'IN01A036'	'DNfl037'	13994	19864
'IN01A039'	'DNd03'	15303	10491
'IN01A046'	'DNg98'	16010	10336
'IN01A046'	'DNg98'	17241	10336
'IN01A046'	'DNg98'	17241	11959
'IN01A048'	'DNg34'	14312	10210
'IN01A048'	'DNxn165'	14703	12902
'IN01A048'	'DNxn165'	15267	12902
'IN01A048'	'DNg34'	21672	10217
'IN01A052'	'DNfl037'	18337	18784
'IN01A062'	'DNxl014'	21031	10562
'IN01A067'	'DNfl037'	22680	18784
'IN01A074'	'DNg63'	22482	18092
'IN01A074'	'DNg63'	23647	153153
'IN01A077'	'DNg63'	23507	153153
'IN01A077'	'DNg63'	28398	18092
'IN01A078'	'DNfl025'	25364	27095
'IN01A078'	'DNfl025'	26524	27523
'IN01A084'	'DNxn162'	29235	13113
'IN01A085'	'DNfl037'	27055	19864
'IN01A085'	'DNfl037'	153836	18784
'IN01B001'	'DNxl132'	10563	10868
'IN01B001'	'DNxl132'	10885	12594
'IN01B003'	'DNd03'	14179	10410
'IN01B003'	'DNxl114'	14179	12466
'IN01B003'	'DNxl114'	14179	12882
'IN01B003'	'DNxl128'	14179	18265
'IN01B003'	'DNxn165'	14179	15839
'IN01B003'	'DNd02'	15011	10526
'IN01B003'	'DNd03'	15011	10491
'IN01B003'	'DNxl088'	15011	23955
'IN01B003'	'DNxl114'	15011	12466
'IN01B003'	'DNxl114'	15011	12882
'IN01B003'	'DNxl128'	15011	11051
'IN01B003'	'DNxn165'	15011	12902
'IN01B003'	'DNd03'	15739	10410
'IN01B003'	'DNxl088'	15739	17268
'IN01B003'	'DNxl114'	15739	12882
'IN01B003'	'DNxl128'	15739	18265
'IN01B003'	'DNxn165'	15739	15839
'IN01B003'	'DNd03'	16285	10491
'IN01B003'	'DNxl114'	16285	12466
'IN01B003'	'DNxl114'	16285	12882
'IN01B003'	'DNxl128'	16285	11051
'IN01B003'	'DNd03'	22439	10410
'IN01B003'	'DNxl128'	22439	18265
'IN01B003'	'DNxn165'	22439	15839
'IN01B003'	'DNd03'	26223	10491
'IN01B003'	'DNxl114'	26223	12466
'IN01B003'	'DNxl114'	26223	12882
'IN01B003'	'DNxl128'	26223	11051
'IN01B003'	'DNxn165'	26223	12902
'IN01B006'	'DNxl118'	12961	11859
'IN01B006'	'DNxl118'	12961	11887
'IN01B006'	'DNxl118'	158921	11859
'IN01B006'	'DNxl118'	158921	11887
'IN01B008'	'DNfl037'	14956	18784
'IN01B008'	'DNfl037'	14956	24087
'IN01B008'	'DNfl037'	15622	19864
'IN01B008'	'DNfl037'	15622	21071
'IN01B012'	'DNxl114'	18081	12466
'IN01B012'	'DNxl088'	19856	17268
'IN01B012'	'DNxl088'	33865	23955
'IN01B012'	'DNxl101'	33865	20464
'IN01B014'	'DNxn165'	14477	15839
'IN01B015'	'DNxl128'	14200	11051
'IN01B017'	'DNxl114'	21497	12466
'IN01B017'	'DNxl114'	21497	12882
'IN01B019'	'DNxl132'	14562	10868
'IN01B019'	'DNxl114'	20714	12466
'IN01B019'	'DNxl132'	20714	12594
'IN01B019'	'DNxl114'	21140	12466
'IN01B019'	'DNxl114'	21140	12882
'IN01B022'	'DNxl114'	21712	12882
'IN01B022'	'DNxl114'	22012	12466
'IN01B022'	'DNxl114'	22012	12882
'IN01B022'	'DNxn165'	22012	15839
'IN01B022'	'DNxl114'	22104	12466
'IN01B022'	'DNxl114'	22104	12882
'IN01B022'	'DNxl114'	22143	12466
'IN01B022'	'DNxl114'	22143	12882
'IN01B022'	'DNxl114'	23139	12466
'IN01B022'	'DNxl114'	23139	12882
'IN01B022'	'DNxl114'	101438	12466
'IN01B022'	'DNxl114'	101438	12882
'IN01B024'	'DNxl114'	31421	12882
'IN01B025'	'DNfl037'	22389	18784
'IN01B025'	'DNfl037'	22389	24087
'IN01B025'	'DNfl037'	167420	19864
'IN01B025'	'DNfl037'	167420	21071
'IN01B026'	'DNxl114'	19918	12466
'IN01B026'	'DNxl128'	19918	11051
'IN01B026'	'DNxl114'	20587	12466
'IN01B026'	'DNxl114'	21442	12882
'IN01B026'	'DNxl114'	24752	12466
'IN01B026'	'DNxl114'	166919	12466
'IN01B026'	'DNxl114'	166919	12882
'IN01B026'	'DNxl114'	200216	12882
'IN01B027'	'DNml001'	23592	16605
'IN01B032'	'DNxl114'	21869	12466
'IN01B032'	'DNxl114'	21869	12882
'IN01B032'	'DNxl114'	25054	12882
'IN01B033'	'DNxl114'	20512	12466
'IN01B033'	'DNxl114'	23373	12882
'IN01B033'	'DNxl114'	26097	12882
'IN01B033'	'DNxl114'	152387	12466
'IN01B033'	'DNxl114'	152387	12882
'IN01B033'	'DNxl114'	166581	12466
'IN01B033'	'DNxl114'	166581	12882
'IN01B033'	'DNxl114'	175180	12466
'IN01B033'	'DNxl114'	175180	12882
'IN01B038'	'DNfl037'	13197	19864
'IN01B038'	'DNfl037'	13197	21071
'IN01B038'	'DNfl037'	25609	18784
'IN01B038'	'DNfl037'	25609	24087
'IN01B040'	'DNxl114'	21850	12466
'IN01B040'	'DNxl114'	100829	12466
'IN01B040'	'DNxl114'	100829	12882
'IN01B040'	'DNxl114'	152393	12466
'IN01B046'	'DNxl132'	24491	12594
'IN01B048'	'DNxl092'	32869	16541
'IN01B049'	'DNxl101'	14102	20464
'IN01B049'	'DNxl101'	101551	20464
'IN01B049'	'DNxl101'	164422	13592
'IN01B051'	'DNfl036'	26947	19369
'IN01B053'	'DNxl101'	28525	20464
'IN01B056'	'DNfl037'	24482	19864
'IN01B056'	'DNfl037'	24482	21071
'IN01B056'	'DNfl037'	27475	18784
'IN01B056'	'DNfl037'	27475	24087
'IN01B057'	'DNxl101'	26969	20464
'IN01B059'	'DNxl101'	26634	20464
'IN01B065'	'DNxl101'	24600	13592
'IN01B065'	'DNxl101'	24933	13592
'IN01B065'	'DNxl101'	25182	13592
'IN01B065'	'DNxl101'	28118	20464
'IN01B065'	'DNxl101'	160111	20464
'IN01B065'	'DNxl101'	166242	20464
'IN01B070'	'DNxl094'	26747	16053
'IN01B070'	'DNxl101'	152552	20464
'IN01B074'	'DNxl101'	152123	20464
'IN01B075'	'DNxl101'	27201	20464
'IN01B075'	'DNxl101'	103062	13592
'IN01B082'	'DNxl088'	29038	17268
'IN01B082'	'DNxl088'	29038	23955
'IN01B082'	'DNxl088'	30406	17268
'IN01B082'	'DNxl088'	30406	23955
'IN01B082'	'DNxl088'	32289	17268
'IN01B082'	'DNxl088'	32851	17268
'IN01B082'	'DNxl088'	32851	23955
'IN01B082'	'DNxl088'	100344	17268
'IN01B082'	'DNxl088'	100344	23955
'IN01B082'	'DNxl088'	154814	17268
'IN01B082'	'DNxl088'	154814	23955
'IN01B083'	'DNxl088'	20922	17268
'IN01B083'	'DNxl088'	20922	23955
'IN01B083'	'DNxl088'	22158	17268
'IN01B083'	'DNxl088'	22158	23955
'IN01B083'	'DNxl088'	28340	17268
'IN01B083'	'DNxl088'	28340	23955
'IN01B083'	'DNxl088'	29091	17268
'IN01B083'	'DNxl088'	29091	23955
'IN01B083'	'DNxl088'	154299	23955
'IN01B083'	'DNxl088'	163456	17268
'IN01B083'	'DNxl088'	163456	23955
'IN01B083'	'DNxl088'	164387	17268
'IN01B083'	'DNxl088'	164387	23955
'IN01B083'	'DNxl088'	166453	17268
'IN01B083'	'DNxl088'	166453	23955
'IN01B084'	'DNxl088'	28669	17268
'IN01B084'	'DNxl088'	28669	23955
'IN01B084'	'DNxl088'	30497	17268
'IN01B084'	'DNxl088'	30497	23955
'IN01B084'	'DNxl088'	35068	17268
'IN01B084'	'DNxl088'	35068	23955
'IN01B084'	'DNxl088'	37180	17268
'IN01B084'	'DNxl088'	37180	23955
'IN01B084'	'DNxl088'	48048	17268
'IN01B084'	'DNxl088'	48048	23955
'IN01B084'	'DNxl088'	102352	17268
'IN01B084'	'DNxl088'	102352	23955
'IN01B086'	'DNxl101'	40144	20464
'IN01B090'	'DNxl088'	34145	17268
'IN01B090'	'DNxl088'	34367	17268
'IN01B090'	'DNxl088'	34367	23955
'IN01B090'	'DNxl088'	36372	23955
'IN01B090'	'DNxl088'	166553	17268
'IN01B090'	'DNxl088'	166553	23955
'IN01B091'	'DNxl101'	27908	13592
'IN01B092'	'DNxl101'	27229	13592
'IN01B095'	'DNxl088'	31030	17268
'IN01B095'	'DNxl088'	31030	23955
'IN01B095'	'DNxl088'	34719	17268
'IN01B095'	'DNxl088'	34719	23955
'IN01B095'	'DNxl088'	153444	17268
'IN01B095'	'DNxl088'	153444	23955
'IN01B095'	'DNxl088'	165621	17268
'IN01B095'	'DNxl088'	165621	23955
'IN01B095'	'DNxl088'	166378	23955
'IN01B096'	'DNxl088'	30674	17268
'IN01B096'	'DNxl088'	30674	23955
'IN01B096'	'DNxl088'	33899	17268
'IN01B096'	'DNxl088'	33899	23955
'IN01B100'	'DNxl101'	43363	20464
'IN01B100'	'DNxl101'	153086	13592
'IN01B101'	'DNxl088'	41220	17268
'IN02A003'	'DNxl110'	10193	12791
'IN02A003'	'DNxl110'	10209	12820
'IN02A003'	'DNxl110'	10421	12820
'IN02A004'	'DNd03'	10864	10491
'IN02A004'	'DNd03'	10975	10410
'IN02A006'	'DNg21'	11711	17643
'IN02A006'	'DNg74'	11711	10532
'IN02A006'	'DNxl112'	11711	12716
'IN02A006'	'DNxl126'	11711	11961
'IN02A006'	'DNg21'	12156	16571
'IN02A006'	'DNg74'	12156	10103
'IN02A006'	'DNg74'	12156	10466
'IN02A006'	'DNml001'	12156	16648
'IN02A006'	'DNxl126'	12156	11254
'IN02A007'	'DNg49'	16589	15047
'IN02A008'	'DNg06'	11721	33000
'IN02A011'	'DNb08'	12553	14680
'IN02A011'	'DNg88'	12553	13900
'IN02A011'	'DNxl098'	12553	14910
'IN02A013'	'DNp73'	12591	10663
'IN02A013'	'DNut054'	12591	24129
'IN02A013'	'DNp19'	13530	11684
'IN02A013'	'DNp73'	13530	10717
'IN02A014'	'DNg21'	13191	17643
'IN02A014'	'DNg21'	152403	16571
'IN02A015'	'DNfl042'	15422	19266
'IN02A018'	'DNa16'	14012	11187
'IN02A018'	'DNut059'	14719	13496
'IN02A019'	'DNg36'	14559	104141
'IN02A019'	'DNg08'	14905	24458
'IN02A019'	'DNp33'	14905	12064
'IN02A019'	'DNut054'	14905	24129
'IN02A020'	'DNxn169'	14383	24186
'IN02A020'	'DNxn173'	14383	18777
'IN02A020'	'DNfl032'	14453	21235
'IN02A020'	'DNxn169'	14453	25239
'IN02A020'	'DNxn173'	14453	18596
'IN02A021'	'DNxn116'	16473	41018
'IN02A021'	'DNxn116'	16473	41766
'IN02A021'	'DNxn115'	18345	42161
'IN02A021'	'DNxn115'	18345	43362
'IN02A023'	'DNxl101'	19246	13592
'IN02A023'	'DNxl110'	19246	12791
'IN02A024'	'DNp10'	158675	10732
'IN02A024'	'DNp12'	158675	11437
'IN02A026'	'DNg51'	40030	25709
'IN02A026'	'DNp19'	40030	11684
'IN02A026'	'DNp19'	40030	11718
'IN02A026'	'DNp22'	40030	11012
'IN02A026'	'DNp28'	40030	12974
'IN02A026'	'DNp28'	40030	13085
'IN02A026'	'DNxn112'	40030	33429
'IN02A026'	'DNxn176'	40030	11573
'IN02A026'	'DNg99'	33421186597	11443
'IN02A026'	'DNp19'	33421186597	11684
'IN02A026'	'DNp19'	33421186597	11718
'IN02A026'	'DNp22'	33421186597	10916
'IN02A026'	'DNp28'	33421186597	13085
'IN02A026'	'DNp73'	33421186597	10663
'IN02A029'	'DNg89'	11357	21284
'IN02A029'	'DNnt016'	11357	20085
'IN02A029'	'DNnt020'	11357	17279
'IN02A029'	'DNxl079'	11357	23585
'IN02A029'	'DNxn148'	11357	17717
'IN02A029'	'DNxn149'	11357	16746
'IN02A029'	'DNg89'	13627	21284
'IN02A029'	'DNnt020'	13627	17279
'IN02A029'	'DNg89'	16901	20194
'IN02A029'	'DNnt020'	16901	15226
'IN02A029'	'DNg89'	17475	21284
'IN02A029'	'DNnt016'	17475	20085
'IN02A029'	'DNnt020'	17475	17279
'IN02A029'	'DNg89'	17571	20194
'IN02A029'	'DNnt020'	17571	15226
'IN02A029'	'DNxn139'	17571	166645
'IN02A029'	'DNg49'	18466	14937
'IN02A029'	'DNg89'	18466	20194
'IN02A029'	'DNnt020'	18466	15226
'IN02A029'	'DNxn148'	20930	17717
'IN02A029'	'DNp20'	102430	10023
'IN02A030'	'DNg21'	13867	16571
'IN02A030'	'DNg74'	13867	10466
'IN02A030'	'DNg21'	14051	17643
'IN02A030'	'DNg74'	14051	10532
'IN02A030'	'DNg74'	20611	10107
'IN02A030'	'DNg74'	20611	10532
'IN02A030'	'DNg74'	27195	10103
'IN02A030'	'DNg74'	29179	10466
'IN02A033'	'DNg76'	18136	15829
'IN02A033'	'DNp20'	25345	10813
'IN02A033'	'DNxn148'	25345	17717
'IN02A033'	'DNg89'	33890	20194
'IN02A034'	'DNxl101'	13577	20464
'IN02A034'	'DNxl101'	156810	13592
'IN02A041'	'DNxl101'	100294	13592
'IN02A041'	'DNp71'	156841	15841
'IN02A041'	'DNxl101'	156841	20464
'IN02A044'	'DNg26'	23058	16350
'IN02A047'	'DNut059'	30654	13496
'IN02A049'	'DNp19'	25769	11684
'IN02A050'	'DNxn149'	29659	16567
'IN02A052'	'DNa16'	28889	10987
'IN02A052'	'DNa16'	29000	11187
'IN02A052'	'DNa16'	157407	11187
'IN02A052'	'DNa16'	159628	10987
'IN02A057'	'DNg76'	22964	15829
'IN02A065'	'DNg36'	28854	25642
'IN02A065'	'DNht001'	28854	101851
'IN02A065'	'DNut046'	28854	30738
'IN02A065'	'DNg36'	32612	28307
'IN02A066'	'DNht001'	29748	32303
'IN02A066'	'DNht001'	33100	34094
'IN02A066'	'DNht001'	33524	44420
'IN02A066'	'DNht001'	33524	104831
'IN02A066'	'DNht001'	35470	33148
'IN02A066'	'DNht001'	102376	32010
'IN03A001'	'DNd03'	10262	10491
'IN03A001'	'DNxl126'	10262	11254
'IN03A001'	'DNxl126'	10388	11961
'IN03A001'	'DNxl126'	10412	11254
'IN03A003'	'DNxl132'	10928	10868
'IN03A003'	'DNxn166'	10928	12206
'IN03A003'	'DNxl112'	11086	12965
'IN03A003'	'DNxn166'	11086	12733
'IN03A005'	'DNxl124'	11100	11616
'IN03A006'	'DNg34'	11760	10217
'IN03A006'	'DNg34'	12021	10210
'IN03A006'	'DNa01'	12058	10760
'IN03A006'	'DNg34'	12058	10210
'IN03A007'	'DNa13'	11635	11164
'IN03A009'	'DNg21'	12276	16571
'IN03A010'	'DNa02'	12050	10118
'IN03A010'	'DNfl041'	12050	16817
'IN03A010'	'DNxl126'	12050	11254
'IN03A010'	'DNxl126'	12160	11961
'IN03A010'	'DNg34'	13908	10217
'IN03A010'	'DNxl126'	13908	11254
'IN03A010'	'DNa02'	100492	10126
'IN03A010'	'DNxl090'	100492	16803
'IN03A012'	'DNxl126'	12476	11254
'IN03A012'	'DNd03'	171937	10410
'IN03A012'	'DNxl126'	171937	11961
'IN03A013'	'DNg47'	12068	24892
'IN03A019'	'DNxl087'	17299	17396
'IN03A020'	'DNg90'	13938	14935
'IN03A020'	'DNg34'	14046	10210
'IN03A020'	'DNg90'	14046	13734
'IN03A020'	'DNp56'	14046	22394
'IN03A025'	'DNg21'	17764	17643
'IN03A028'	'DNxl103'	17934	13387
'IN03A029'	'DNxl126'	14491	11961
'IN03A029'	'DNxl126'	15596	11961
'IN03A029'	'DNxl132'	15631	12594
'IN03A029'	'DNxn166'	15631	12733
'IN03A029'	'DNxl132'	15647	12594
'IN03A029'	'DNxl126'	16175	11254
'IN03A029'	'DNxl112'	16380	12716
'IN03A029'	'DNxl132'	16380	10868
'IN03A029'	'DNxn166'	16380	12206
'IN03A030'	'DNxl126'	19628	11961
'IN03A034'	'DNxn166'	15430	12733
'IN03A034'	'DNg12'	15690	28478
'IN03A034'	'DNxn166'	15690	12206
'IN03A034'	'DNxl132'	15874	10868
'IN03A034'	'DNxn166'	15874	12206
'IN03A034'	'DNg12'	16753	27728
'IN03A034'	'DNg12'	16753	29706
'IN03A034'	'DNg98'	16753	10336
'IN03A034'	'DNxn166'	16753	12733
'IN03A035'	'DNxl126'	15544	11254
'IN03A035'	'DNxl126'	15686	11961
'IN03A035'	'DNfl036'	163222	19369
'IN03A035'	'DNxl126'	163222	11254
'IN03A038'	'DNxl080'	174652	10117
'IN03A039'	'DNxl080'	10341	10097
'IN03A039'	'DNxl080'	16542	10097
'IN03A041'	'DNxl080'	17739	10117
'IN03A045'	'DNg62'	16147	24753
'IN03A057'	'DNxl082'	13865	21380
'IN03A057'	'DNxl126'	18146	11254
'IN03A059'	'DNxl112'	171364	12716
'IN03A069'	'DNxl103'	18631	13257
'IN03A069'	'DNxl103'	20437	13257
'IN03A092'	'DNxl132'	14032	10868
'IN03A092'	'DNxl132'	28712	10868
'IN03A092'	'DNxl132'	163339	12594
'IN03A093'	'DNxl132'	26031	10868
'IN03A093'	'DNxl132'	157549	12594
'IN03A093'	'DNxl132'	171437	10868
'IN03A094'	'DNxl132'	21791	12594
'IN03A094'	'DNxl132'	21879	10868
'IN03A094'	'DNxl132'	21955	12594
'IN03A094'	'DNxl132'	23338	12594
'IN03A094'	'DNxl132'	24071	12594
'IN03A094'	'DNxl132'	24761	10868
'IN03A094'	'DNxl132'	26647	10868
'IN03A094'	'DNxl132'	27981	12594
'IN03A094'	'DNxl132'	157002	12594
'IN03A095'	'DNxl132'	28610	10868
'IN03B011'	'DNxn134'	10396	26767
'IN03B011'	'DNxn171'	10396	22194
'IN03B015'	'DNxl014'	10791	10562
'IN03B015'	'DNxl022'	10791	13466
'IN03B015'	'DNxl097'	10791	15143
'IN03B015'	'DNxl097'	11030	15143
'IN03B015'	'DNfl032'	11373	21235
'IN03B015'	'DNxl097'	11373	15356
'IN03B015'	'DNg50'	11655	14042
'IN03B015'	'DNxl022'	11655	12939
'IN03B015'	'DNxl097'	11655	15356
'IN03B016'	'DNxl105'	10781	13108
'IN03B019'	'DNg35'	11129	10476
'IN03B019'	'DNp05'	11129	11974
'IN03B019'	'DNg35'	11368	10465
'IN03B019'	'DNp05'	11368	11588
'IN03B020'	'DNxn173'	11046	18596
'IN03B021'	'DNa02'	10590	10118
'IN03B021'	'DNa13'	10590	11145
'IN03B021'	'DNa13'	10590	11164
'IN03B021'	'DNa16'	10590	11187
'IN03B021'	'DNxl053'	10590	10111
'IN03B021'	'DNxl067'	10590	30242
'IN03B021'	'DNxl067'	10590	30912
'IN03B021'	'DNxl073'	10590	24337
'IN03B021'	'DNxl098'	10590	14910
'IN03B021'	'DNxl117'	10590	12439
'IN03B021'	'DNxl122'	10590	11772
'IN03B021'	'DNxl124'	10590	11616
'IN03B021'	'DNa02'	10599	10126
'IN03B021'	'DNa13'	10599	10967
'IN03B021'	'DNa13'	10599	11311
'IN03B021'	'DNfl021'	10599	30389
'IN03B021'	'DNg111'	10599	15895
'IN03B021'	'DNxl053'	10599	10061
'IN03B021'	'DNxl067'	10599	28263
'IN03B021'	'DNxl067'	10599	29312
'IN03B021'	'DNxl073'	10599	22430
'IN03B021'	'DNxl098'	10599	15117
'IN03B021'	'DNxl117'	10599	11975
'IN03B021'	'DNxl122'	10599	11541
'IN03B021'	'DNxl124'	10599	11440
'IN03B021'	'DNa02'	11717	10126
'IN03B021'	'DNa13'	11717	10967
'IN03B021'	'DNa13'	11717	11311
'IN03B021'	'DNxl122'	11717	11541
'IN03B021'	'DNxl124'	11717	11440
'IN03B021'	'DNa02'	12187	10118
'IN03B021'	'DNa13'	12187	11145
'IN03B021'	'DNa13'	12187	11164
'IN03B021'	'DNxl053'	12187	10111
'IN03B021'	'DNxl122'	12187	11772
'IN03B021'	'DNxl124'	12187	11616
'IN03B021'	'DNg34'	12510	10210
'IN03B022'	'DNnt007'	11223	29987
'IN03B022'	'DNnt008'	11223	27396
'IN03B022'	'DNxn148'	11223	17717
'IN03B022'	'DNnt007'	11423	30858
'IN03B022'	'DNnt008'	11423	26720
'IN03B022'	'DNnt008'	11423	32534
'IN03B022'	'DNp15'	11423	10323
'IN03B022'	'DNp63'	11423	14522
'IN03B022'	'DNxn148'	11423	19952
'IN03B024'	'DNd03'	11247	10491
'IN03B024'	'DNg73'	11247	19010
'IN03B025'	'DNg21'	11559	16571
'IN03B025'	'DNg31'	11559	11257
'IN03B025'	'DNxl014'	11559	10562
'IN03B029'	'DNg31'	11940	11257
'IN03B029'	'DNp13'	11940	10819
'IN03B029'	'DNg31'	11956	11263
'IN03B029'	'DNp13'	11956	10819
'IN03B029'	'DNxl110'	11956	12791
'IN03B031'	'DNg74'	12470	10107
'IN03B034'	'DNxn162'	12861	11697
'IN03B034'	'DNxn162'	12861	13113
'IN03B034'	'DNxn168'	12861	11298
'IN03B034'	'DNxn162'	12932	13113
'IN03B034'	'DNxn168'	12932	11202
'IN03B035'	'DNg74'	12032	10107
'IN03B035'	'DNg74'	13116	10107
'IN03B035'	'DNg93'	13116	10420
'IN03B035'	'DNg74'	13980	10103
'IN03B035'	'DNxl081'	166451	20847
'IN03B035'	'DNg74'	171350	10107
'IN03B035'	'DNg105'	171493	10095
'IN03B035'	'DNg74'	171493	10103
'IN03B035'	'DNxn147'	171493	23448
'IN03B036'	'DNxl116'	12839	12172
'IN03B038'	'DNb07'	14099	11660
'IN03B038'	'DNa09'	14852	12406
'IN03B042'	'DNb06'	13635	11276
'IN03B042'	'DNxl124'	15105	11440
'IN03B043'	'DNg02'	14089	21908
'IN03B043'	'DNg02'	14089	22475
'IN03B043'	'DNg02'	14089	25925
'IN03B043'	'DNg02'	14089	26362
'IN03B043'	'DNg02'	14089	27361
'IN03B043'	'DNg02'	14089	27877
'IN03B043'	'DNg02'	14089	28073
'IN03B043'	'DNg02'	14089	28350
'IN03B043'	'DNg110'	14089	24679
'IN03B043'	'DNg110'	14089	26288
'IN03B043'	'DNg02'	15233	21908
'IN03B043'	'DNg02'	15233	22475
'IN03B043'	'DNg02'	15233	25925
'IN03B043'	'DNg02'	15233	27361
'IN03B043'	'DNg02'	15233	27877
'IN03B043'	'DNg02'	15233	28073
'IN03B043'	'DNg02'	15233	28350
'IN03B043'	'DNg02'	15233	28680
'IN03B043'	'DNg02'	15233	29447
'IN03B043'	'DNg110'	15233	26288
'IN03B043'	'DNg02'	17024	21908
'IN03B043'	'DNg02'	17024	22475
'IN03B043'	'DNg02'	17024	25925
'IN03B043'	'DNg02'	17024	26362
'IN03B043'	'DNg02'	17024	27361
'IN03B043'	'DNg02'	17024	27877
'IN03B043'	'DNg02'	17024	28073
'IN03B043'	'DNg02'	17024	28350
'IN03B043'	'DNg03'	17024	28752
'IN03B043'	'DNg110'	17024	25384
'IN03B043'	'DNg02'	152866	21908
'IN03B043'	'DNg02'	152866	22475
'IN03B043'	'DNg02'	152866	25925
'IN03B043'	'DNg02'	152866	26362
'IN03B043'	'DNg02'	152866	27361
'IN03B043'	'DNg02'	152866	27877
'IN03B043'	'DNg02'	152866	28073
'IN03B043'	'DNg02'	152866	29447
'IN03B043'	'DNg02'	152866	30441
'IN03B043'	'DNg03'	152866	28752
'IN03B043'	'DNg110'	152866	26288
'IN03B043'	'DNxn101'	152866	15838
'IN03B043'	'DNxn101'	152866	16197
'IN03B049'	'DNxn103'	16844	12613
'IN03B051'	'DNxl075'	14876	21124
'IN03B051'	'DNxl075'	14876	163639
'IN03B051'	'DNxl087'	14876	17396
'IN03B051'	'DNxl075'	15981	21638
'IN03B051'	'DNxl075'	15981	22416
'IN03B051'	'DNxl082'	15981	21380
'IN03B051'	'DNxl087'	15981	17291
'IN03B052'	'DNg02'	16923	22676
'IN03B052'	'DNg02'	16923	25925
'IN03B053'	'DNg02'	14812	21908
'IN03B054'	'DNp24'	16231	19414
'IN03B054'	'DNp24'	16231	19452
'IN03B054'	'DNp48'	16231	13203
'IN03B054'	'DNp48'	16231	13491
'IN03B054'	'DNp68'	16231	14585
'IN03B054'	'DNp68'	16231	15134
'IN03B054'	'DNxn103'	16231	12613
'IN03B054'	'DNxn103'	16231	13548
'IN03B054'	'DNp24'	17758	19414
'IN03B054'	'DNp48'	17758	13203
'IN03B054'	'DNp48'	17758	13491
'IN03B054'	'DNp68'	17758	14585
'IN03B054'	'DNp68'	17758	15134
'IN03B054'	'DNxn103'	17758	12613
'IN03B054'	'DNxn103'	17758	13548
'IN03B054'	'DNp48'	20515	13203
'IN03B054'	'DNp48'	20515	13491
'IN03B054'	'DNxn103'	20515	12613
'IN03B054'	'DNp48'	21123	13203
'IN03B054'	'DNp48'	21123	13491
'IN03B054'	'DNp68'	21123	15134
'IN03B054'	'DNg66'	21187	12574
'IN03B054'	'DNp48'	21187	13203
'IN03B054'	'DNp48'	21187	13491
'IN03B054'	'DNp68'	21187	14585
'IN03B054'	'DNp68'	21187	15134
'IN03B054'	'DNxn103'	21187	12613
'IN03B054'	'DNxn103'	21187	13548
'IN03B054'	'DNp24'	160309	19452
'IN03B054'	'DNp48'	160309	13203
'IN03B054'	'DNp48'	160309	13491
'IN03B054'	'DNp68'	160309	14585
'IN03B054'	'DNp68'	160309	15134
'IN03B054'	'DNxn103'	160309	12613
'IN03B054'	'DNxn103'	160309	13548
'IN03B057'	'DNa08'	17064	15855
'IN03B057'	'DNa08'	17064	163893
'IN03B057'	'DNa08'	101603	163893
'IN03B060'	'DNp51'	19033	17862
'IN03B060'	'DNp51'	20676	17898
'IN03B060'	'DNxn136'	20676	17948
'IN03B062'	'DNg36'	22307	25642
'IN03B065'	'DNa08'	19077	15855
'IN03B065'	'DNa08'	19077	163893
'IN03B065'	'DNa08'	19343	15855
'IN03B065'	'DNa08'	19343	163893
'IN03B065'	'DNg02'	19343	21908
'IN03B065'	'DNa08'	19623	15855
'IN03B065'	'DNa08'	19623	163893
'IN03B065'	'DNg02'	19623	18145
'IN03B065'	'DNa08'	20469	15855
'IN03B065'	'DNa08'	20469	163893
'IN03B065'	'DNg02'	20469	18145
'IN03B065'	'DNa08'	21595	15855
'IN03B065'	'DNa08'	21595	163893
'IN03B065'	'DNa08'	25060	15855
'IN03B065'	'DNa08'	25060	163893
'IN03B065'	'DNg02'	25060	21908
'IN03B068'	'DNg76'	156198	15829
'IN03B071'	'DNd03'	19466	10491
'IN03B071'	'DNd03'	20624	10491
'IN03B078'	'DNa08'	23081	15855
'IN03B078'	'DNa08'	24849	15855
'IN03B088'	'DNxn147'	26408	20535
'IN03B088'	'DNxn147'	31366	23448
'IN03B088'	'DNp48'	156607	13203
'IN03B088'	'DNxn147'	156607	20535
'IN03B092'	'DNg02'	166552	22475
'IN04A002'	'DNfl037'	18881	18784
'IN04A002'	'DNa14'	153200	14739
'IN04A002'	'DNfl037'	153200	21071
'IN04B001'	'DNxn165'	10414	12902
'IN04B005'	'DNg98'	11467	10336
'IN04B005'	'DNg98'	11517	10336
'IN04B006'	'DNd03'	12075	10410
'IN04B006'	'DNd03'	12169	10410
'IN04B006'	'DNd03'	12284	10491
'IN04B006'	'DNp08'	12284	12827
'IN04B007'	'DNxl132'	12110	10868
'IN04B008'	'DNg96'	12523	10995
'IN04B008'	'DNg96'	14137	10855
'IN04B008'	'DNxl083'	14137	19462
'IN04B010'	'DNxl116'	13589	12455
'IN04B012'	'DNxn162'	14608	11697
'IN04B013'	'DNxl128'	17128	11051
'IN04B017'	'DNxl132'	13000	10868
'IN04B017'	'DNxl132'	15104	12594
'IN04B017'	'DNml001'	20349	16648
'IN04B018'	'DNg74'	14780	10107
'IN04B018'	'DNxn162'	14780	11697
'IN04B018'	'DNxn162'	14780	13113
'IN04B018'	'DNxn162'	15128	11697
'IN04B025'	'DNg105'	17208	10095
'IN04B032'	'DNxl127'	16243	11220
'IN04B034'	'DNg12'	15811	30271
'IN04B034'	'DNxl132'	15811	10868
'IN04B034'	'DNxl132'	16757	10868
'IN04B034'	'DNxl132'	17429	12594
'IN04B034'	'DNxl132'	102322	12594
'IN04B036'	'DNxl132'	15693	10868
'IN04B036'	'DNg98'	16205	10336
'IN04B036'	'DNxl132'	31925	10868
'IN04B036'	'DNxl132'	101031	10868
'IN04B038'	'DNxl068'	17572	15426
'IN04B042'	'DNd03'	19152	10410
'IN04B047'	'DNxl132'	17068	12594
'IN04B047'	'DNfl039'	17351	17494
'IN04B047'	'DNg12'	17351	30271
'IN04B047'	'DNxl132'	17351	10868
'IN04B048'	'DNxl119'	19501	12025
'IN04B048'	'DNp67'	22420	15099
'IN04B049'	'DNxl126'	19960	11961
'IN04B053'	'DNfl023'	19167	27775
'IN04B053'	'DNfl023'	101453	27936
'IN04B054'	'DNg98'	16253	10336
'IN04B054'	'DNg98'	16253	11959
'IN04B056'	'DNg98'	17866	10336
'IN04B056'	'DNg98'	17866	11959
'IN04B056'	'DNxl126'	17866	11961
'IN04B061'	'DNg98'	17680	10336
'IN04B061'	'DNg98'	17680	11959
'IN04B061'	'DNxl083'	17680	19660
'IN04B061'	'DNxn184'	17680	16099
'IN04B061'	'DNg98'	101038	10336
'IN04B061'	'DNg98'	101038	11959
'IN04B061'	'DNxl083'	101038	19462
'IN04B062'	'DNg74'	17101	10532
'IN04B064'	'DNg98'	21179	10336
'IN04B064'	'DNg98'	21179	11959
'IN04B064'	'DNd02'	32370	10194
'IN04B064'	'DNxl066'	32370	38977
'IN04B064'	'DNg98'	34282	10336
'IN04B064'	'DNg98'	34282	11959
'IN04B066'	'DNd03'	19475	10491
'IN04B066'	'DNd03'	21567	10410
'IN04B066'	'DNxl126'	21567	11961
'IN04B066'	'DNfl023'	33615	27775
'IN04B068'	'DNd03'	15776	10491
'IN04B073'	'DNxl126'	17534	11961
'IN04B073'	'DNxl126'	101447	11961
'IN04B074'	'DNa02'	23500	10126
'IN04B079'	'DNxl101'	19250	13592
'IN04B079'	'DNxl101'	19366	13592
'IN04B081'	'DNg35'	21322	10476
'IN04B083'	'DNxl066'	21197	38977
'IN04B100'	'DNg12'	14098	22870
'IN04B100'	'DNg12'	20932	22875
'IN04B100'	'DNg12'	20932	33586
'IN04B100'	'DNxn184'	22014	16099
'IN04B100'	'DNxl132'	22988	12594
'IN04B100'	'DNg12'	23506	22870
'IN04B100'	'DNfl030'	26261	27241
'IN04B100'	'DNg12'	38071	22875
'IN04B100'	'DNxl108'	158391	12969
'IN04B107'	'DNg35'	30468	10476
'IN04B109'	'DNg34'	25864	10217
'IN04B112'	'DNg34'	18698	10210
'IN04B112'	'DNxn165'	26388	15839
'IN04B115'	'DNxl128'	33190	11051
'IN05B001'	'DNxl132'	10076	10868
'IN05B001'	'DNxl132'	10076	12594
'IN05B001'	'DNxn166'	10076	12206
'IN05B001'	'DNxn166'	10076	12733
'IN05B001'	'DNxl132'	10164	10868
'IN05B001'	'DNxl132'	10164	12594
'IN05B001'	'DNxn166'	10164	12206
'IN05B001'	'DNxn166'	10164	12733
'IN05B002'	'DNxl101'	10082	13592
'IN05B002'	'DNxl101'	10082	20464
'IN05B002'	'DNxl114'	10082	12466
'IN05B002'	'DNxl063'	10139	33339
'IN05B002'	'DNxl101'	10139	13592
'IN05B002'	'DNxl101'	10139	20464
'IN05B002'	'DNxl114'	10139	12466
'IN05B002'	'DNxn165'	10139	12902
'IN05B003'	'DNp49'	10066	11160
'IN05B003'	'DNp49'	10066	11268
'IN05B003'	'DNp68'	10066	14585
'IN05B003'	'DNp68'	10066	15134
'IN05B003'	'DNut059'	10066	13496
'IN05B003'	'DNxl084'	10066	19080
'IN05B003'	'DNxl126'	10066	11254
'IN05B003'	'DNxl126'	10066	11961
'IN05B003'	'DNxn126'	10066	18748
'IN05B003'	'DNxn141'	10066	15604
'IN05B003'	'DNxn141'	10066	16722
'IN05B003'	'DNxn154'	10066	18135
'IN05B003'	'DNxn154'	10066	153988
'IN05B003'	'DNxn157'	10066	16822
'IN05B003'	'DNxn157'	10066	17798
'IN05B003'	'DNxn158'	10066	16333
'IN05B003'	'DNxn158'	10066	154401
'IN05B003'	'DNxn179'	10066	12747
'IN05B003'	'DNp49'	10283	11160
'IN05B003'	'DNp68'	10283	14585
'IN05B003'	'DNp68'	10283	15134
'IN05B003'	'DNxl084'	10283	18636
'IN05B003'	'DNxl084'	10283	19080
'IN05B003'	'DNxl126'	10283	11254
'IN05B003'	'DNxl126'	10283	11961
'IN05B003'	'DNxn141'	10283	15604
'IN05B003'	'DNxn141'	10283	16722
'IN05B003'	'DNxn156'	10283	19367
'IN05B003'	'DNxn157'	10283	16822
'IN05B003'	'DNxn157'	10283	17798
'IN05B003'	'DNxn158'	10283	154401
'IN05B005'	'DNxl088'	10809	17268
'IN05B005'	'DNxl088'	10809	23955
'IN05B005'	'DNxn141'	10809	15604
'IN05B005'	'DNxn141'	10809	16722
'IN05B005'	'DNxn168'	10809	11298
'IN05B005'	'DNxn178'	10809	14350
'IN05B005'	'DNxn178'	10809	17061
'IN05B005'	'DNg87'	11231	14623
'IN05B005'	'DNg87'	11231	15772
'IN05B005'	'DNxl088'	11231	17268
'IN05B005'	'DNxl088'	11231	23955
'IN05B005'	'DNxn141'	11231	15604
'IN05B005'	'DNxn141'	11231	16722
'IN05B005'	'DNxn168'	11231	11202
'IN05B005'	'DNxn168'	11231	11298
'IN05B005'	'DNxn178'	11231	14350
'IN05B005'	'DNxn178'	11231	17061
'IN05B005'	'DNxn185'	11231	15327
'IN05B010'	'DNg15'	10374	10101
'IN05B010'	'DNg48'	10374	15280
'IN05B010'	'DNg85'	10374	26448
'IN05B010'	'DNx01'	10374	11072
'IN05B010'	'DNx01'	10374	11386
'IN05B010'	'DNxl053'	10374	10111
'IN05B010'	'DNxl114'	10374	12466
'IN05B010'	'DNxl128'	10374	11051
'IN05B010'	'DNxl132'	10374	12594
'IN05B010'	'DNxn165'	10374	12902
'IN05B010'	'DNxn166'	10374	12733
'IN05B010'	'DNg15'	10496	10121
'IN05B010'	'DNg34'	10496	10210
'IN05B010'	'DNg48'	10496	14867
'IN05B010'	'DNx01'	10496	11386
'IN05B010'	'DNxl053'	10496	10061
'IN05B010'	'DNxl063'	10496	151729
'IN05B010'	'DNxl121'	10496	11568
'IN05B010'	'DNxl128'	10496	18265
'IN05B010'	'DNxl132'	10496	10868
'IN05B010'	'DNxn165'	10496	15839
'IN05B010'	'DNxn166'	10496	12206
'IN05B010'	'DNg15'	10836	10101
'IN05B010'	'DNxl128'	10836	11051
'IN05B010'	'DNxn165'	10836	12902
'IN05B010'	'DNxl128'	11058	18265
'IN05B010'	'DNxn165'	11058	15839
'IN05B011'	'DNxl132'	11308	10868
'IN05B011'	'DNxl063'	11352	33339
'IN05B011'	'DNxn178'	11352	14350
'IN05B011'	'DNxn178'	11352	17061
'IN05B012'	'DNd03'	11094	10410
'IN05B012'	'DNg15'	11094	10101
'IN05B012'	'DNg21'	11094	16571
'IN05B012'	'DNg21'	11094	17643
'IN05B012'	'DNp49'	11094	11160
'IN05B012'	'DNp49'	11094	11268
'IN05B012'	'DNxl082'	11094	20029
'IN05B012'	'DNxl082'	11094	21380
'IN05B012'	'DNxn179'	11094	12617
'IN05B012'	'DNd03'	11211	10410
'IN05B012'	'DNg21'	11211	16571
'IN05B012'	'DNg21'	11211	17643
'IN05B012'	'DNp49'	11211	11160
'IN05B014'	'DNd03'	11820	10410
'IN05B014'	'DNxl083'	11820	19462
'IN05B014'	'DNxl126'	11820	11254
'IN05B014'	'DNxl132'	11820	10868
'IN05B014'	'DNxn166'	11820	12206
'IN05B014'	'DNxn166'	11820	12733
'IN05B014'	'DNxn168'	11820	11202
'IN05B014'	'DNd03'	12564	10410
'IN05B014'	'DNd03'	12564	10491
'IN05B014'	'DNxl132'	12564	10868
'IN05B014'	'DNxl132'	12564	12594
'IN05B014'	'DNxn166'	12564	12733
'IN05B014'	'DNxn168'	12564	11298
'IN05B016'	'DNg15'	11252	10121
'IN05B016'	'DNp13'	11252	10962
'IN05B016'	'DNxn132'	11252	27039
'IN05B016'	'DNxn168'	11252	11298
'IN05B016'	'DNg02'	11691	22475
'IN05B016'	'DNg15'	11691	10101
'IN05B016'	'DNxn132'	11691	24324
'IN05B016'	'DNxn168'	11691	11202
'IN05B016'	'DNxn168'	11691	11298
'IN05B016'	'DNxn185'	11691	15327
'IN05B019'	'DNxn166'	12040	12206
'IN05B019'	'DNxn166'	12386	12206
'IN05B019'	'DNxn166'	12386	12733
'IN05B022'	'DNd02'	11280	10194
'IN05B022'	'DNd02'	11280	10526
'IN05B022'	'DNd03'	11280	10410
'IN05B022'	'DNd03'	11280	10491
'IN05B022'	'DNxn178'	11280	14350
'IN05B022'	'DNxn178'	11280	17061
'IN05B022'	'DNd02'	11362	10194
'IN05B022'	'DNd03'	11362	10410
'IN05B022'	'DNd03'	11362	10491
'IN05B022'	'DNxn103'	11362	12613
'IN05B022'	'DNxn178'	11362	14350
'IN05B022'	'DNxn178'	11362	17061
'IN05B022'	'DNg67'	14397	39006
'IN05B022'	'DNxl083'	14397	19462
'IN05B028'	'DNg84'	10658	27011
'IN05B028'	'DNx01'	10658	11072
'IN05B028'	'DNx01'	10658	11386
'IN05B028'	'DNxl132'	10658	10868
'IN05B028'	'DNxl132'	10658	12594
'IN05B028'	'DNxn166'	10658	12206
'IN05B028'	'DNxn166'	10658	12733
'IN05B028'	'DNxn185'	10658	15327
'IN05B028'	'DNxl132'	10998	10868
'IN05B028'	'DNxl132'	10998	12594
'IN05B028'	'DNxn166'	10998	12206
'IN05B028'	'DNxn166'	10998	12733
'IN05B028'	'DNxn166'	15352	12206
'IN05B028'	'DNxn166'	15352	12733
'IN05B028'	'DNxn166'	16577	12206
'IN05B028'	'DNxn166'	16577	12733
'IN05B028'	'DNxn166'	18660	12206
'IN05B028'	'DNxn166'	18660	12733
'IN05B028'	'DNxn166'	21438	12206
'IN05B028'	'DNxn166'	21438	12733
'IN05B030'	'DNp38'	12837	14018
'IN05B030'	'DNp38'	13059	14307
'IN05B030'	'DNxl076'	13059	21250
'IN05B030'	'DNxn152'	13059	13139
'IN05B030'	'DNxn185'	13059	15613
'IN05B030'	'DNxn187'	13059	14301
'IN05B032'	'DNp01'	12983	10000
'IN05B032'	'DNp01'	12983	10002
'IN05B032'	'DNb05'	13584	10315
'IN05B032'	'DNlt011'	13584	190167
'IN05B032'	'DNp10'	13584	10732
'IN05B032'	'DNp103'	13584	12855
'IN05B032'	'DNp70'	13584	16522
'IN05B032'	'DNp70'	13584	17244
'IN05B032'	'DNx01'	13584	11072
'IN05B032'	'DNx01'	13584	11386
'IN05B032'	'DNxn151'	13584	13348
'IN05B032'	'DNp01'	13773	10000
'IN05B032'	'DNp01'	13773	10002
'IN05B032'	'DNlt011'	27270	190167
'IN05B032'	'DNx01'	27270	11072
'IN05B032'	'DNx01'	27270	11386
'IN05B032'	'DNxn162'	27270	11697
'IN05B033'	'DNxn166'	12669	12206
'IN05B033'	'DNxn166'	12669	12733
'IN05B033'	'DNxn166'	13175	12206
'IN05B033'	'DNxn166'	13175	12733
'IN05B033'	'DNxn166'	14305	12206
'IN05B033'	'DNxn166'	14305	12733
'IN05B033'	'DNxn166'	15585	12206
'IN05B033'	'DNxn166'	15585	12733
'IN05B034'	'DNxn168'	13965	11202
'IN05B034'	'DNxn168'	13965	11298
'IN05B034'	'DNxn185'	13965	15327
'IN05B034'	'DNxn185'	13965	15613
'IN05B034'	'DNd03'	14548	10410
'IN05B034'	'DNxn168'	14548	11298
'IN05B034'	'DNxn185'	14548	15327
'IN05B034'	'DNxn185'	14548	15613
'IN05B036'	'DNxl132'	12689	10868
'IN05B036'	'DNxl132'	13251	12594
'IN05B036'	'DNxn166'	13251	12206
'IN05B037'	'DNlt011'	13320	190167
'IN05B037'	'DNlt011'	15133	190167
'IN05B039'	'DNg95'	13708	15074
'IN05B039'	'DNxl092'	13708	17031
'IN05B039'	'DNxl098'	13708	15117
'IN05B039'	'DNxn152'	13708	13139
'IN05B039'	'DNa10'	13805	10506
'IN05B039'	'DNxl092'	13805	16541
'IN05B042'	'DNxn178'	16297	14350
'IN05B042'	'DNxn178'	16297	17061
'IN05B042'	'DNxl125'	16471	11279
'IN05B042'	'DNxn178'	16471	14350
'IN05B042'	'DNxn178'	16471	17061
'IN05B042'	'DNxn178'	20992	14350
'IN05B043'	'DNxn165'	15995	12902
'IN05B055'	'DNxn166'	17996	12206
'IN05B055'	'DNxn166'	17996	12733
'IN05B055'	'DNxn166'	101948	12733
'IN05B061'	'DNp02'	14271	10157
'IN05B061'	'DNp02'	14271	10331
'IN05B061'	'DNp04'	14271	12358
'IN05B061'	'DNp02'	20072	10157
'IN05B061'	'DNp02'	20072	10331
'IN05B061'	'DNp04'	20072	12482
'IN05B061'	'DNxn160'	20072	13053
'IN05B064'	'DNp34'	20220	11931
'IN05B065'	'DNxn160'	21002	13053
'IN05B065'	'DNxn160'	21002	13343
'IN05B065'	'DNxn160'	22444	13343
'IN05B065'	'DNxn131'	152577	18046
'IN05B065'	'DNxn131'	154596	18046
'IN05B065'	'DNxn131'	154596	18312
'IN05B066'	'DNp13'	19093	10962
'IN05B066'	'DNp13'	19259	10962
'IN05B072'	'DNxl053'	16456	10111
'IN05B072'	'DNp02'	18987	10157
'IN05B072'	'DNp02'	18987	10331
'IN05B072'	'DNp04'	18987	12358
'IN05B072'	'DNp04'	18987	12482
'IN05B072'	'DNp02'	25035	10331
'IN05B072'	'DNp02'	163070	10157
'IN05B072'	'DNp02'	163070	10331
'IN05B075'	'DNxn131'	25508	18046
'IN05B075'	'DNxn162'	25508	13113
'IN05B077'	'DNg40'	21130	21909
'IN05B077'	'DNg40'	21130	23609
'IN05B079'	'DNg40'	22859	21909
'IN05B079'	'DNxn131'	23114	18312
'IN05B080'	'DNxn131'	24004	18312
'IN05B082'	'DNxn131'	24659	18046
'IN05B082'	'DNxn131'	24659	18312
'IN05B085'	'DNlt009'	18417	27663
'IN05B085'	'DNlt010'	18417	26517
'IN05B085'	'DNlt010'	18417	27358
'IN05B085'	'DNlt009'	154369	27663
'IN05B085'	'DNlt009'	154369	29058
'IN05B085'	'DNlt010'	154369	26517
'IN05B085'	'DNlt010'	154369	27358
'IN05B085'	'DNlt009'	160222	29058
'IN05B085'	'DNlt010'	160222	27358
'IN05B086'	'DNxn160'	21725	13053
'IN05B086'	'DNxn160'	21725	13343
'IN05B086'	'DNxn160'	22294	13053
'IN05B086'	'DNxn160'	22294	13343
'IN05B087'	'DNxl110'	23939	12820
'IN05B087'	'DNxl110'	14099024714	12791
'IN05B093'	'DNxl125'	28596	11279
'IN05B094'	'DNxl088'	10214	23955
'IN05B094'	'DNxl088'	10249	17268
'IN06A004'	'DNa16'	11532	10987
'IN06A004'	'DNa16'	11646	11187
'IN06A006'	'DNg05'	12088	28700
'IN06A006'	'DNg05'	12098	28527
'IN06A006'	'DNx02'	12098	14187
'IN06A008'	'DNa02'	12452	10126
'IN06A008'	'DNa04'	12452	11216
'IN06A008'	'DNa05'	12452	12275
'IN06A008'	'DNa07'	12452	25786
'IN06A008'	'DNa07'	12452	25931
'IN06A008'	'DNa09'	12452	12259
'IN06A008'	'DNa15'	12452	10621
'IN06A008'	'DNa16'	12452	10987
'IN06A008'	'DNb01'	12452	12431
'IN06A008'	'DNb07'	12452	11637
'IN06A008'	'DNb07'	12452	11660
'IN06A008'	'DNg01'	12452	18840
'IN06A008'	'DNg01'	12452	25409
'IN06A008'	'DNg04'	12452	15451
'IN06A008'	'DNg04'	12452	18339
'IN06A008'	'DNg82'	12452	19046
'IN06A008'	'DNg91'	12452	13556
'IN06A008'	'DNp03'	12452	12231
'IN06A008'	'DNp18'	12452	10021
'IN06A008'	'DNp26'	12452	10681
'IN06A008'	'DNp57'	12452	14337
'IN06A008'	'DNut037'	12452	13542
'IN06A008'	'DNut040'	12452	10269
'IN06A008'	'DNut040'	12452	10284
'IN06A008'	'DNut047'	12452	25479
'IN06A008'	'DNut060'	12452	10633
'IN06A008'	'DNxn007'	12452	13405
'IN06A008'	'DNxn122'	12452	12696
'IN06A008'	'DNxn123'	12452	12155
'IN06A008'	'DNa02'	12573	10118
'IN06A008'	'DNa04'	12573	11123
'IN06A008'	'DNa05'	12573	12319
'IN06A008'	'DNa07'	12573	25786
'IN06A008'	'DNa09'	12573	12406
'IN06A008'	'DNa15'	12573	10720
'IN06A008'	'DNa16'	12573	11187
'IN06A008'	'DNb01'	12573	12020
'IN06A008'	'DNb07'	12573	11637
'IN06A008'	'DNb07'	12573	11660
'IN06A008'	'DNg01'	12573	19174
'IN06A008'	'DNg01'	12573	167965
'IN06A008'	'DNg04'	12573	14340
'IN06A008'	'DNg04'	12573	18852
'IN06A008'	'DNg42'	12573	19682
'IN06A008'	'DNg71'	12573	16192
'IN06A008'	'DNg91'	12573	12792
'IN06A008'	'DNp03'	12573	12136
'IN06A008'	'DNp26'	12573	11938
'IN06A008'	'DNp57'	12573	14194
'IN06A008'	'DNut037'	12573	12683
'IN06A008'	'DNut040'	12573	10269
'IN06A008'	'DNut040'	12573	10284
'IN06A008'	'DNut057'	12573	17329
'IN06A008'	'DNut060'	12573	10697
'IN06A008'	'DNxn122'	12573	13336
'IN06A008'	'DNxn123'	12573	12170
'IN06A013'	'DNa04'	12906	11216
'IN06A014'	'DNp05'	13136	11974
'IN06A014'	'DNp11'	13136	10113
'IN06A014'	'DNxn102'	13136	13483
'IN06A014'	'DNxn174'	13136	15499
'IN06A014'	'DNxn176'	13136	12012
'IN06A014'	'DNb07'	13150	11660
'IN06A014'	'DNb09'	13150	12304
'IN06A014'	'DNp11'	13150	10122
'IN06A014'	'DNxn102'	13150	13239
'IN06A014'	'DNxn174'	13150	15597
'IN06A018'	'DNlt010'	13100	26517
'IN06A018'	'DNut042'	13100	36468
'IN06A018'	'DNxn109'	13250	39379
'IN06A020'	'DNp15'	12954	10323
'IN06A020'	'DNp53'	12954	13034
'IN06A020'	'DNp17'	13587	29221
'IN06A020'	'DNp53'	13587	12770
'IN06A020'	'DNp63'	13587	14522
'IN06A020'	'DNp63'	13587	16075
'IN06A020'	'DNp28'	14884	12974
'IN06A020'	'DNp73'	14884	10717
'IN06A022'	'DNut040'	19935	10269
'IN06A023'	'DNa08'	14440	15855
'IN06A023'	'DNg06'	14440	29021
'IN06A023'	'DNg06'	14440	29524
'IN06A023'	'DNp31'	14440	10436
'IN06A023'	'DNg02'	14819	25925
'IN06A023'	'DNg06'	14819	29021
'IN06A023'	'DNg06'	14819	29524
'IN06A023'	'DNg06'	14819	29831
'IN06A023'	'DNg92'	14819	32656
'IN06A024'	'DNa02'	14707	10126
'IN06A024'	'DNp03'	14707	12231
'IN06A024'	'DNut037'	14707	13542
'IN06A024'	'DNut060'	14707	10633
'IN06A024'	'DNa02'	14887	10118
'IN06A024'	'DNa15'	14887	10720
'IN06A034'	'DNg05'	16422	30212
'IN06A034'	'DNut053'	16422	19535
'IN06A034'	'DNxn105'	16422	40943
'IN06A034'	'DNxn115'	16422	42161
'IN06A034'	'DNxn123'	16422	12170
'IN06A034'	'DNnt007'	16608	154317
'IN06A034'	'DNut051'	16608	23690
'IN06A034'	'DNut053'	16608	19878
'IN06A034'	'DNxn116'	16608	41766
'IN06A034'	'DNxn116'	16608	42130
'IN06A034'	'DNxn123'	16608	12155
'IN06A038'	'DNut046'	16131	31396
'IN06A038'	'DNut046'	16131	41336
'IN06A038'	'DNut046'	16131	51939777929
'IN06A038'	'DNut046'	154281	30738
'IN06A042'	'DNb05'	16826	10307
'IN06A042'	'DNb05'	17801	10315
'IN06A042'	'DNb05'	17943	10307
'IN06A045'	'DNa04'	18200	11123
'IN06A045'	'DNa10'	18200	10506
'IN06A045'	'DNa10'	18200	10531
'IN06A045'	'DNa15'	18200	10720
'IN06A045'	'DNb07'	18200	11637
'IN06A045'	'DNb07'	18200	11660
'IN06A045'	'DNg91'	18200	12792
'IN06A045'	'DNut037'	18200	12683
'IN06A045'	'DNxn007'	18200	12973
'IN06A045'	'DNxn007'	18200	13405
'IN06A045'	'DNa05'	18925	12275
'IN06A045'	'DNa10'	18925	10506
'IN06A045'	'DNa10'	18925	10531
'IN06A045'	'DNa15'	18925	10621
'IN06A045'	'DNb07'	18925	11637
'IN06A045'	'DNb07'	18925	11660
'IN06A045'	'DNg91'	18925	13556
'IN06A045'	'DNxn007'	18925	12973
'IN06A045'	'DNxn007'	18925	13405
'IN06A046'	'DNa07'	24113	25931
'IN06A046'	'DNb07'	24113	11637
'IN06A046'	'DNp21'	24113	13688
'IN06A046'	'DNp73'	24113	10717
'IN06A046'	'DNxn122'	24113	13336
'IN06A046'	'DNb07'	26792	11637
'IN06A046'	'DNb07'	26792	11660
'IN06A046'	'DNg08'	26792	25529
'IN06A046'	'DNp63'	26792	14522
'IN06A046'	'DNp73'	26792	10663
'IN06A046'	'DNut052'	26792	22758
'IN06A047'	'DNg05'	17771	28700
'IN06A047'	'DNg05'	17771	30212
'IN06A047'	'DNut053'	17771	19535
'IN06A047'	'DNg05'	18699	28527
'IN06A047'	'DNg05'	18699	35789
'IN06A047'	'DNnt007'	18699	154317
'IN06A047'	'DNut053'	18699	19878
'IN06A048'	'DNg26'	18020	16476
'IN06A048'	'DNg26'	18020	18113
'IN06A048'	'DNg26'	18458	16350
'IN06A048'	'DNg26'	18458	16476
'IN06A048'	'DNg26'	18458	16760
'IN06A050'	'DNp13'	16707	10819
'IN06A050'	'DNp13'	16707	10962
'IN06A050'	'DNp13'	17151	10819
'IN06A050'	'DNp13'	17151	10962
'IN06A051'	'DNp72'	18781	25965
'IN06A051'	'DNp72'	20660	26251
'IN06A052'	'DNg36'	14190	104141
'IN06A052'	'DNg36'	18258	28307
'IN06A052'	'DNg36'	18258	87661
'IN06A052'	'DNut036'	18258	34144
'IN06A052'	'DNut054'	18258	24129
'IN06A052'	'DNg08'	19053	24458
'IN06A052'	'DNg36'	19053	87661
'IN06A055'	'DNp72'	102375	26251
'IN06A057'	'DNp26'	21677	10681
'IN06A059'	'DNa09'	23250	12259
'IN06A063'	'DNxl098'	19908	15117
'IN06A063'	'DNp13'	23213	10962
'IN06A063'	'DNp13'	25811	10962
'IN06A063'	'DNp13'	25941	10819
'IN06A064'	'DNp13'	22164	10962
'IN06A064'	'DNp13'	22172	10819
'IN06A065'	'DNg91'	17089	12792
'IN06A065'	'DNp28'	17089	12974
'IN06A065'	'DNa15'	20290	10720
'IN06A065'	'DNp19'	21893	11718
'IN06A065'	'DNa15'	36173	10621
'IN06A065'	'DNg51'	36173	25110
'IN06A074'	'DNht001'	22174	32106
'IN06A074'	'DNht001'	22174	104831
'IN06A074'	'DNht001'	22174	105091
'IN06A077'	'DNp15'	17028	10829
'IN06A083'	'DNnt008'	24729	29178
'IN06A083'	'DNnt008'	28235	29772
'IN06A083'	'DNnt007'	155017	34184
'IN06A083'	'DNnt007'	155017	154317
'IN06A083'	'DNnt008'	155017	29772
'IN06A083'	'DNg01'	155359	167965
'IN06A083'	'DNnt007'	155359	30430
'IN06A083'	'DNnt007'	155359	36962
'IN06A083'	'DNnt007'	155359	38483
'IN06A083'	'DNnt008'	155359	29178
'IN06A083'	'DNnt008'	158788	29178
'IN06A083'	'DNnt007'	159246	31981
'IN06A083'	'DNnt008'	159246	29178
'IN06A085'	'DNg91'	14632	13556
'IN06A085'	'DNg91'	21482	12792
'IN06A086'	'DNg82'	23673	18765
'IN06A086'	'DNp26'	23673	11938
'IN06A088'	'DNa09'	21897	12259
'IN06A088'	'DNp19'	21897	11684
'IN06A088'	'DNp05'	39497	11588
'IN06A091'	'DNht001'	15046	26994
'IN06A091'	'DNht001'	22596	104831
'IN06A091'	'DNut042'	25920	26467
'IN06A091'	'DNut042'	25920	29811
'IN06A091'	'DNut042'	25920	29856
'IN06A091'	'DNut042'	25920	30531
'IN06A091'	'DNut042'	25920	104296
'IN06A091'	'DNht001'	156155	26994
'IN06A091'	'DNut042'	156155	30119
'IN06A091'	'DNut042'	156155	32431
'IN06A091'	'DNut042'	156155	32916
'IN06A091'	'DNut042'	156155	38785
'IN06A091'	'DNut042'	156155	39751
'IN06A094'	'DNa15'	31679	10720
'IN06A094'	'DNa05'	152391	12275
'IN06A094'	'DNut059'	152391	13496
'IN06A096'	'DNp21'	21719	13688
'IN06A096'	'DNp28'	21719	12974
'IN06A096'	'DNp73'	21719	10717
'IN06A100'	'DNp22'	22489	10916
'IN06A100'	'DNp28'	23007	12974
'IN06A100'	'DNb02'	23725	18415
'IN06A102'	'DNa09'	22568	12259
'IN06A102'	'DNa09'	23106	12259
'IN06A102'	'DNa09'	23199	12406
'IN06A102'	'DNa09'	23328	12406
'IN06A102'	'DNa09'	24355	12406
'IN06A102'	'DNa09'	25352	12259
'IN06A102'	'DNa09'	25995	12406
'IN06A102'	'DNxn123'	25995	12170
'IN06A109'	'DNp13'	23922	10962
'IN06A110'	'DNut053'	27191	19878
'IN06A110'	'DNxn122'	27191	12696
'IN06A110'	'DNut053'	29542	19535
'IN06A110'	'DNut053'	35228	19535
'IN06A110'	'DNxn122'	35228	13336
'IN06A110'	'DNut053'	102391	19878
'IN06A110'	'DNut053'	152356	19535
'IN06A116'	'DNp19'	25573	11684
'IN06A116'	'DNg01'	26231	19174
'IN06A116'	'DNxn142'	26231	10639
'IN06A116'	'DNa09'	26304	12259
'IN06A116'	'DNp19'	26304	11718
'IN06A116'	'DNp21'	26304	14409
'IN06A116'	'DNg01'	27560	167965
'IN06A116'	'DNut060'	27560	10697
'IN06A116'	'DNxn142'	27560	10639
'IN06A116'	'DNg01'	28684	18840
'IN06A116'	'DNxn142'	28684	10721
'IN06A116'	'DNg01'	29817	25409
'IN06A116'	'DNa09'	155684	12259
'IN06A116'	'DNxn123'	155684	12155
'IN06A116'	'DNg01'	158132	19174
'IN06A116'	'DNg01'	158132	167965
'IN06A116'	'DNxn125'	158132	10759
'IN06A116'	'DNxn142'	158132	10639
'IN06A116'	'DNut060'	158479	10697
'IN06A117'	'DNg14'	22008	11824
'IN06A117'	'DNg14'	23666	16926
'IN06A117'	'DNxl119'	26586	12025
'IN06A120'	'DNa09'	24402	12259
'IN06A120'	'DNa05'	24948	12319
'IN06A120'	'DNa05'	26084	12275
'IN06A120'	'DNxn007'	26084	13405
'IN06A120'	'DNa09'	153219	12406
'IN06A120'	'DNa09'	153896	12259
'IN06A120'	'DNa09'	155210	12406
'IN06A120'	'DNut051'	155210	21358
'IN06A123'	'DNut042'	25195	30119
'IN06A123'	'DNut042'	25195	32431
'IN06A123'	'DNut042'	25195	32916
'IN06A123'	'DNut042'	25195	36468
'IN06A123'	'DNut042'	25195	38785
'IN06A123'	'DNut042'	26179	29811
'IN06A123'	'DNut042'	26179	29856
'IN06A123'	'DNut042'	26179	30531
'IN06A123'	'DNxn109'	26179	39379
'IN06A123'	'DNut042'	26860	30119
'IN06A123'	'DNut042'	26860	36468
'IN06A123'	'DNut042'	26860	38785
'IN06A123'	'DNut042'	30193	29811
'IN06A123'	'DNut042'	30193	29856
'IN06A123'	'DNut042'	30193	30531
'IN06A123'	'DNut042'	30193	104296
'IN06A123'	'DNxn109'	30193	39379
'IN06A124'	'DNb06'	20376	11276
'IN06A124'	'DNb06'	153908	11276
'IN06A126'	'DNb06'	30239	11349
'IN06A126'	'DNb06'	154600	11349
'IN06A127'	'DNxn125'	28551	10759
'IN06A127'	'DNb06'	157188	11276
'IN06A127'	'DNg01'	157188	19174
'IN06A127'	'DNg01'	157188	167965
'IN06A129'	'DNut051'	26583	21358
'IN06A129'	'DNut053'	26583	19878
'IN06A129'	'DNxn007'	26583	12973
'IN06A129'	'DNxn007'	26583	13405
'IN06A129'	'DNa05'	26742	12275
'IN06A129'	'DNg01'	27353	19174
'IN06A129'	'DNb01'	164180	12020
'IN06A129'	'DNg82'	164180	18765
'IN06A129'	'DNxn007'	164180	12973
'IN06A129'	'DNxn007'	164180	13405
'IN06A130'	'DNut042'	27397	30119
'IN06A130'	'DNut042'	27397	36468
'IN06A130'	'DNut042'	27397	38785
'IN06A130'	'DNut042'	29842	29811
'IN06A130'	'DNut042'	29842	29856
'IN06A130'	'DNut042'	29842	30531
'IN06A130'	'DNxn109'	29842	39379
'IN06A130'	'DNa09'	30932	12406
'IN06A130'	'DNut042'	30932	29811
'IN06A130'	'DNut042'	30932	30531
'IN06A130'	'DNa09'	158490	12259
'IN06A130'	'DNut042'	158490	36468
'IN06A130'	'DNut042'	158490	38785
'IN06A132'	'DNut053'	26978	19878
'IN06A135'	'DNut053'	29603	19878
'IN06A135'	'DNb07'	158190	11660
'IN06B001'	'DNg15'	10031	10101
'IN06B001'	'DNg40'	10031	21909
'IN06B001'	'DNg40'	10031	23609
'IN06B001'	'DNp11'	10031	10122
'IN06B001'	'DNp21'	10031	14409
'IN06B001'	'DNp34'	10031	11894
'IN06B001'	'DNp34'	10031	11931
'IN06B001'	'DNxl053'	10031	10061
'IN06B001'	'DNxl053'	10031	10111
'IN06B001'	'DNxl126'	10031	11254
'IN06B001'	'DNxl126'	10031	11961
'IN06B001'	'DNxn154'	10031	18135
'IN06B001'	'DNxn154'	10031	153988
'IN06B001'	'DNxn155'	10031	17526
'IN06B001'	'DNxn155'	10031	18041
'IN06B001'	'DNxn156'	10031	17004
'IN06B001'	'DNxn158'	10031	154401
'IN06B001'	'DNxn169'	10031	24186
'IN06B001'	'DNxn176'	10031	11573
'IN06B001'	'DNxn176'	10031	12012
'IN06B001'	'DNxn179'	10031	12731
'IN06B001'	'DNg15'	10053	10101
'IN06B001'	'DNg15'	10053	10121
'IN06B001'	'DNg40'	10053	21909
'IN06B001'	'DNg40'	10053	23609
'IN06B001'	'DNp11'	10053	10113
'IN06B001'	'DNp34'	10053	11931
'IN06B001'	'DNp49'	10053	11160
'IN06B001'	'DNp49'	10053	11268
'IN06B001'	'DNxl053'	10053	10111
'IN06B001'	'DNxl126'	10053	11254
'IN06B001'	'DNxl126'	10053	11961
'IN06B001'	'DNxn154'	10053	18135
'IN06B001'	'DNxn154'	10053	153988
'IN06B001'	'DNxn155'	10053	17526
'IN06B001'	'DNxn155'	10053	18041
'IN06B001'	'DNxn156'	10053	17004
'IN06B001'	'DNxn176'	10053	11573
'IN06B001'	'DNxn176'	10053	12012
'IN06B001'	'DNxn179'	10053	12617
'IN06B003'	'DNa11'	10484	17155
'IN06B003'	'DNg15'	10484	10121
'IN06B003'	'DNp34'	10484	11931
'IN06B003'	'DNxl082'	10484	20029
'IN06B003'	'DNa11'	10511	18107
'IN06B003'	'DNg15'	10511	10101
'IN06B003'	'DNp09'	10511	12955
'IN06B003'	'DNxl082'	10511	21380
'IN06B006'	'DNd03'	10923	10410
'IN06B006'	'DNd03'	10923	10491
'IN06B006'	'DNg109'	10923	15844
'IN06B006'	'DNg97'	10923	11070
'IN06B006'	'DNxl116'	10923	12172
'IN06B006'	'DNg109'	11380	14947
'IN06B006'	'DNg97'	11380	10656
'IN06B006'	'DNxl116'	11380	12455
'IN06B008'	'DNxl110'	10807	12791
'IN06B008'	'DNxl110'	10950	12791
'IN06B008'	'DNg97'	11047	10656
'IN06B008'	'DNp01'	11047	10002
'IN06B008'	'DNxn164'	11047	13184
'IN06B008'	'DNg14'	12576	11824
'IN06B008'	'DNg97'	13361	10656
'IN06B008'	'DNxl110'	13361	12791
'IN06B012'	'DNa13'	10605	10967
'IN06B012'	'DNa13'	10605	11145
'IN06B012'	'DNa13'	10605	11164
'IN06B012'	'DNa13'	10605	11311
'IN06B012'	'DNg111'	10605	15895
'IN06B012'	'DNg111'	10605	16814
'IN06B012'	'DNg96'	10605	10995
'IN06B012'	'DNxl021'	10605	16859
'IN06B012'	'DNxl053'	10605	10061
'IN06B012'	'DNxl053'	10605	10111
'IN06B012'	'DNxl122'	10605	11541
'IN06B012'	'DNxl122'	10605	11772
'IN06B012'	'DNa13'	10654	10967
'IN06B012'	'DNa13'	10654	11145
'IN06B012'	'DNa13'	10654	11164
'IN06B012'	'DNa13'	10654	11311
'IN06B012'	'DNg111'	10654	15895
'IN06B012'	'DNg111'	10654	16814
'IN06B012'	'DNg39'	10654	13168
'IN06B012'	'DNxl021'	10654	18568
'IN06B012'	'DNxl053'	10654	10061
'IN06B012'	'DNxl053'	10654	10111
'IN06B012'	'DNxl122'	10654	11541
'IN06B012'	'DNxl122'	10654	11772
'IN06B013'	'DNg02'	12092	18145
'IN06B013'	'DNg02'	12092	18893
'IN06B013'	'DNg02'	12092	19120
'IN06B013'	'DNg02'	12092	19182
'IN06B013'	'DNg02'	12092	20843
'IN06B013'	'DNg02'	12092	21714
'IN06B013'	'DNg02'	12092	21908
'IN06B013'	'DNg02'	12092	22475
'IN06B013'	'DNp31'	12092	10428
'IN06B013'	'DNg02'	12130	18145
'IN06B013'	'DNg02'	12130	18893
'IN06B013'	'DNg02'	12130	19120
'IN06B013'	'DNg02'	12130	19182
'IN06B013'	'DNg02'	12130	20843
'IN06B013'	'DNg02'	12130	21714
'IN06B013'	'DNg02'	12130	21908
'IN06B013'	'DNg02'	12130	25925
'IN06B013'	'DNp31'	12130	10436
'IN06B015'	'DNfl012'	10409	23404
'IN06B015'	'DNa11'	12676	18107
'IN06B015'	'DNxl053'	12676	10111
'IN06B015'	'DNa11'	13140	17155
'IN06B015'	'DNxl053'	13140	10061
'IN06B016'	'DNp01'	11512	10000
'IN06B016'	'DNp07'	11512	11150
'IN06B016'	'DNp47'	11512	13764
'IN06B016'	'DNxn166'	11512	12206
'IN06B016'	'DNg15'	11525	10101
'IN06B016'	'DNp10'	11525	10835
'IN06B016'	'DNxn164'	11525	13184
'IN06B016'	'DNxn166'	11525	12733
'IN06B016'	'DNxn176'	11525	12012
'IN06B016'	'DNg15'	11526	10121
'IN06B016'	'DNp10'	11526	10732
'IN06B016'	'DNp47'	11526	13226
'IN06B016'	'DNxn101'	11526	16197
'IN06B016'	'DNxn166'	11526	12206
'IN06B016'	'DNp10'	11595	10835
'IN06B016'	'DNp12'	11595	11413
'IN06B016'	'DNxn166'	11595	12206
'IN06B016'	'DNxn166'	11595	12733
'IN06B016'	'DNxn176'	11595	12012
'IN06B017'	'DNut059'	13126	13496
'IN06B017'	'DNut059'	13224	14026
'IN06B017'	'DNut059'	14224	14026
'IN06B017'	'DNut052'	14345	20030
'IN06B017'	'DNut059'	14345	13496
'IN06B017'	'DNp21'	16783	13688
'IN06B017'	'DNut052'	16783	20898
'IN06B017'	'DNut059'	16783	14026
'IN06B017'	'DNut059'	17606	13496
'IN06B018'	'DNfl015'	10952	16562
'IN06B018'	'DNg12'	10952	22870
'IN06B018'	'DNg12'	10952	31123
'IN06B018'	'DNg12'	10952	40338
'IN06B018'	'DNg17'	10952	14903
'IN06B018'	'DNnt016'	10952	20085
'IN06B018'	'DNxl056'	10952	17751
'IN06B018'	'DNxn148'	10952	19952
'IN06B018'	'DNg12'	11740	22875
'IN06B018'	'DNg17'	11740	14903
'IN06B018'	'DNg17'	11740	15249
'IN06B018'	'DNxl056'	11740	16911
'IN06B018'	'DNxl085'	11740	18252
'IN06B018'	'DNxl105'	11740	13108
'IN06B018'	'DNxn148'	11740	17717
'IN06B019'	'DNxn162'	11686	11697
'IN06B019'	'DNxn162'	11686	13113
'IN06B019'	'DNxn162'	11944	11697
'IN06B020'	'DNg97'	11988	10656
'IN06B020'	'DNd02'	12384	10194
'IN06B020'	'DNg97'	12384	11070
'IN06B020'	'DNxl095'	12384	18076
'IN06B021'	'DNg15'	12252	10101
'IN06B021'	'DNp01'	12252	10002
'IN06B021'	'DNx01'	12252	11386
'IN06B022'	'DNa02'	10794	10118
'IN06B022'	'DNa11'	10794	18107
'IN06B022'	'DNxl053'	10794	10111
'IN06B022'	'DNxl122'	10794	11772
'IN06B022'	'DNa02'	11934	10126
'IN06B022'	'DNa11'	11934	17155
'IN06B022'	'DNxl053'	11934	10061
'IN06B022'	'DNxl122'	11934	11541
'IN06B024'	'DNp10'	11157	10732
'IN06B024'	'DNp10'	11157	10835
'IN06B024'	'DNxn158'	11157	16333
'IN06B024'	'DNlt011'	11458	21069
'IN06B024'	'DNp10'	11458	10732
'IN06B024'	'DNp10'	11458	10835
'IN06B024'	'DNp35'	12831	14948
'IN06B024'	'DNxl053'	12831	10061
'IN06B024'	'DNxl110'	12831	12791
'IN06B024'	'DNp35'	166986	14948
'IN06B024'	'DNp35'	166986	15511
'IN06B024'	'DNxl053'	166986	10111
'IN06B025'	'DNxn102'	19059	13239
'IN06B025'	'DNg05'	21346	28527
'IN06B025'	'DNg05'	21346	35789
'IN06B025'	'DNxn102'	21346	13483
'IN06B025'	'DNxn122'	21346	12696
'IN06B027'	'DNp08'	12423	12827
'IN06B027'	'DNp34'	12423	11894
'IN06B027'	'DNp49'	12423	11160
'IN06B027'	'DNp49'	12423	11268
'IN06B027'	'DNg15'	12525	10121
'IN06B027'	'DNp08'	12525	12707
'IN06B027'	'DNp34'	12525	11931
'IN06B027'	'DNp49'	12525	11160
'IN06B027'	'DNp49'	12525	11268
'IN06B028'	'DNp18'	14071	10012
'IN06B028'	'DNp73'	227869	10717
'IN06B030'	'DNg31'	13003	11263
'IN06B030'	'DNg12'	13123	22875
'IN06B030'	'DNg21'	13123	17643
'IN06B032'	'DNxl128'	12722	18265
'IN06B032'	'DNxn165'	12722	15839
'IN06B032'	'DNxn165'	12972	12902
'IN06B035'	'DNg15'	11261	10101
'IN06B035'	'DNp73'	11261	10663
'IN06B035'	'DNg15'	28229	10101
'IN06B035'	'DNg15'	28229	10121
'IN06B035'	'DNp49'	28229	11160
'IN06B035'	'DNp49'	28229	11268
'IN06B035'	'DNp73'	28229	10663
'IN06B042'	'DNg01'	12228	19174
'IN06B042'	'DNg82'	12228	18765
'IN06B042'	'DNp03'	12797	12136
'IN06B042'	'DNp03'	12797	12231
'IN06B042'	'DNut040'	12797	10269
'IN06B042'	'DNut040'	12797	10284
'IN06B042'	'DNb07'	14258	11637
'IN06B042'	'DNg82'	14258	19046
'IN06B042'	'DNp03'	14258	12136
'IN06B042'	'DNp03'	14258	12231
'IN06B042'	'DNut040'	14258	10269
'IN06B042'	'DNut040'	14258	10284
'IN06B042'	'DNg82'	172560	19046
'IN06B043'	'DNx01'	15946	11072
'IN06B047'	'DNg32'	15701	14638
'IN06B047'	'DNut040'	18188	10269
'IN06B047'	'DNut040'	18188	10284
'IN06B047'	'DNut040'	152548	10284
'IN06B047'	'DNut040'	157206	10269
'IN06B047'	'DNa07'	158815	25786
'IN06B047'	'DNut040'	158815	10269
'IN06B047'	'DNut040'	158815	10284
'IN06B052'	'DNg02'	17274	25449
'IN06B052'	'DNg32'	17274	14820
'IN06B052'	'DNxn122'	17587	12696
'IN06B052'	'DNg32'	17907	14638
[truncated: 3,967 more rows]
